# Supplementary material for: Predictive metabolomic profiling of microbial communities using amplicon or metagenomic sequences
Source: Nat Commun. 2019 Jul 17;10:3136. doi: 10.1038/s41467-019-10927-1 (PMC6637180; doi:10.1038/s41467-019-10927-1)
Supplement: Supplementary file 4 — Supplementary Data 1 [file 41467_2019_10927_MOESM4_ESM.xlsx]

## Sheet: Supplementary Data 1
Supplementary Data 1: Predicted metabolomic profiles for NLIBD subjects
ID	C18-neg_Cluster_0045	C18-neg_Cluster_0064	C18-neg_Cluster_0079	C18-neg_Cluster_0144	C18-neg_Cluster_0354	C18-neg_Cluster_0361	C18-neg_Cluster_0472	C18-neg_Cluster_0490	C18-neg_Cluster_0506	C18-neg_Cluster_0731	C18-neg_Cluster_0832	C18-neg_Cluster_0833	C18-neg_Cluster_0863	C18-neg_Cluster_0900	C18-neg_Cluster_0927	C18-neg_Cluster_0930	C18-neg_Cluster_1045	C18-neg_Cluster_1060	C18-neg_Cluster_1129	C18-neg_Cluster_1178	C18-neg_Cluster_1258	C18-neg_Cluster_1273	C18-neg_Cluster_1292	C18-neg_Cluster_1372	C18-neg_Cluster_1621	C18-neg_Cluster_1722	C18-neg_Cluster_2021	C8-pos_Cluster_0168	C8-pos_Cluster_0253	C8-pos_Cluster_0264	C8-pos_Cluster_0277	C8-pos_Cluster_0288	C8-pos_Cluster_0338	C8-pos_Cluster_0339	C8-pos_Cluster_0341	C8-pos_Cluster_0410	C8-pos_Cluster_0416	C8-pos_Cluster_0478	C8-pos_Cluster_0554	C8-pos_Cluster_0878	C8-pos_Cluster_1004	C8-pos_Cluster_1490	C8-pos_Cluster_1495	C8-pos_Cluster_1514	C8-pos_Cluster_1758	C8-pos_Cluster_1900	HILIC-neg_Cluster_0003	HILIC-neg_Cluster_0013	HILIC-neg_Cluster_0030
Label	azelate	sebacate	undecanedionate	2-hydroxymyristic acid	arachidonic acid	eicosatrienoic acid	docosahexaenoic acid	docosapentaenoic acid	adrenic acid	lithocholic acid	chenodeoxycholate	deoxycholic acid	docosapentaenoic acid	ketodeoxycholate	alpha-muricholate	cholate	chenodeoxycholate	chenodeoxycholate	chenodeoxycholate	cholate	cholate	cholate	chenodeoxycholate	cholate	cholate	cholate	urobilin	palmitoylethanolamide	sphingosine	linoleoyl ethanolamide	stearoyl ethanolamide	palmitoyl glycerol	C18:0e MAG	linoleoyl ethanolamide	N-oleoylethanolamine	C18:0e MAG	cholesterol	cholestenone	cholestenone	C16:0 LPC	C16:0 ceramide (d18:1)	C18:1 CE	linoleoyl ethanolamide	C18:1 CE	C18:0 SM	cholestenone	propionate	butyrate / isobutytare*	methylbutyric aid / valeric / isovaleric*
LLDeep_0001_HC	0.000286541	0.000151775	7.2771e-05	4.13134e-05	0.00070754	5.18045e-05	0.000404729	8.87746e-05	3.40101e-05	0.000916472	0.00018606	0.00640407	1.15523e-05	0.000331162	0.00027532	0.0014466	2.97601e-05	6.42843e-06	0.000568983	3.92223e-05	0.00224004	0.00011062	0.00022663	4.2849e-06	4.81687e-06	1.03389e-05	0.00167073	2.23739e-05	0.000517478	0.000162407	1.57057e-05	7.08077e-05	4.73766e-05	0.000128197	3.36341e-05	0.000298205	0.000361772	0.000850084	0.000371565	0.000611345	9.30359e-05	9.88947e-05	3.97266e-06	0.000160021	2.81273e-05	8.55733e-05	0.000218376	0.00126203	0.000662898
LLDeep_0003_HC	0.000363691	0.000135636	7.13751e-05	3.92145e-05	0.000241282	7.62844e-05	0.000382417	9.7505e-05	3.21614e-05	0.00101623	0.000163411	0.00927189	1.33391e-05	0.000502936	0.000325834	0.00153935	2.59154e-05	7.92877e-06	0.000556736	3.49429e-05	0.00234143	0.000101549	0.000204777	1.41841e-05	8.18699e-06	1.30242e-05	0.00120071	4.22236e-05	0.00050658	0.000272194	2.71419e-05	6.56655e-05	4.60283e-05	0.000182945	8.24937e-05	0.000365463	0.000394901	0.00105845	0.00050408	0.00041878	9.91134e-05	0.000101633	5.45297e-06	0.000174973	2.48596e-05	0.000119145	0.000307064	0.00110385	0.000753614
LLDeep_0010_HC	0.000246249	0.00010966	4.19459e-05	3.64553e-05	0.000629925	0.000190746	0.00040368	0.000181447	6.72973e-05	0.000842998	0.000418845	0.00510471	4.22868e-05	0.000789021	0.000460755	0.00300203	8.11661e-05	1.82487e-05	0.000911708	7.12365e-05	0.00446802	0.00020238	0.000260979	3.78173e-05	3.68261e-05	3.02826e-05	0.000244336	7.27087e-05	0.000637174	0.000374268	5.4831e-05	7.07961e-05	6.15634e-05	0.000439857	0.000141097	0.000529624	0.000848275	0.000843661	0.000355513	0.000353543	0.000115969	0.000113952	9.4697e-06	0.000204427	2.66188e-05	7.5469e-05	0.000271006	0.00107228	0.000758677
LLDeep_0011_HC	0.000350231	0.000154791	7.62964e-05	5.29609e-05	0.000603905	6.40887e-05	0.000401127	0.00011007	4.2713e-05	0.00138292	0.000141156	0.00716236	1.70903e-05	0.000263587	2.55414e-05	0.000717018	3.95403e-05	1.83577e-06	0.000435918	1.54832e-05	0.00109402	3.05554e-05	0.000181266	4.40249e-06	8.43848e-07	2.67953e-06	0.0017795	2.81775e-05	0.000546068	0.000253988	2.05115e-05	6.31847e-05	5.36213e-05	0.000190704	8.15623e-05	0.000399728	0.000576737	0.00101163	0.000539587	0.000553986	9.86457e-05	0.000100827	5.81596e-06	0.00017819	2.58794e-05	0.000112079	0.000195263	0.000898312	0.000978313
LLDeep_0012_HC	0.000371042	0.000120457	7.44527e-05	4.20304e-05	0.000513758	6.84276e-05	0.000389843	0.000111852	3.07081e-05	0.00136313	0.000232231	0.00986903	1.78615e-05	0.000346116	0.000197615	0.00138381	4.96299e-05	9.13602e-06	0.000641596	3.44293e-05	0.00209518	7.77655e-05	0.000203229	1.97418e-05	1.07866e-05	1.16612e-05	0.00124443	3.96723e-05	0.000586483	0.000263839	2.49204e-05	7.10336e-05	5.24927e-05	0.000236269	6.84738e-05	0.000367018	0.000673475	0.00152171	0.000725521	0.000511121	0.00010592	9.491e-05	5.88167e-06	0.000147301	2.44844e-05	0.000210199	0.000318177	0.0014832	0.000996687
LLDeep_0015_HC	0.000592209	0.000234462	0.000125154	4.78676e-05	0.000205665	2.76532e-05	0.000365203	6.15529e-05	1.61447e-05	0.00176245	7.17844e-06	0.0104992	7.88303e-06	0.000108547	1.50162e-05	0.00032213	1.86388e-06	1.14044e-07	0.000147334	4.74727e-06	0.000554546	2.1729e-05	8.85793e-05	0	0	4.42009e-07	0.00390452	2.23989e-05	0.000436697	0.000152008	1.57078e-05	6.3067e-05	3.88532e-05	5.11841e-05	2.76707e-05	0.000196616	0.000310187	0.00132415	0.000744	0.000225852	7.57083e-05	7.75046e-05	2.8626e-06	0.000103407	2.01544e-05	0.000175307	0.000308026	0.00135803	0.00123237
LLDeep_0018_HC	0.000339834	0.000144048	6.5748e-05	4.97934e-05	0.000529145	3.22916e-05	0.00039634	7.75054e-05	2.66525e-05	0.00120475	0.000161343	0.00937807	9.45151e-06	0.000296986	3.93538e-05	0.00160898	3.71721e-05	6.13759e-06	0.000518538	3.7157e-05	0.00246601	0.000101667	0.000183056	1.51174e-05	6.48447e-06	1.18748e-05	0.00159622	3.30052e-05	0.000563696	0.00027686	1.83926e-05	6.36948e-05	5.01892e-05	0.000188242	8.56132e-05	0.000328295	0.000404266	0.00102859	0.000451972	0.000336655	9.40535e-05	9.25682e-05	5.89766e-06	0.000148908	2.43085e-05	0.000116376	0.000273323	0.00117786	0.00113155
LLDeep_0021_HC	0.000445379	0.000198847	9.7255e-05	5.1582e-05	0.000412874	6.35747e-05	0.000376392	7.78294e-05	2.80652e-05	0.00139654	6.82939e-05	0.00857179	1.14284e-05	0.000209486	2.13888e-05	0.000723847	2.70256e-05	1.57778e-06	0.000298139	1.36495e-05	0.00113321	3.7729e-05	9.93701e-05	6.04826e-06	5.8309e-06	3.51621e-06	0.00257753	3.65972e-05	0.000475494	0.000269988	3.15747e-05	5.93212e-05	4.77488e-05	0.000267093	9.10607e-05	0.00028077	0.000558929	0.00116594	0.000576211	0.000165682	8.83519e-05	8.28192e-05	7.23859e-06	0.00011579	2.21961e-05	0.000144037	0.000198553	0.000812549	0.00102898
LLDeep_0022_HC	0.000394603	0.000144734	9.99075e-05	4.78614e-05	0.000428817	5.84752e-05	0.000386054	0.000100625	3.26584e-05	0.00159227	0.00019017	0.0103206	1.69619e-05	0.000404753	4.26617e-05	0.00146843	3.82215e-05	7.22026e-06	0.000569186	3.21966e-05	0.00216821	7.47787e-05	0.000187537	1.28859e-05	6.81926e-06	9.88061e-06	0.00171211	2.51414e-05	0.000617772	0.000259225	2.42598e-05	6.07944e-05	5.77458e-05	0.000203607	5.68968e-05	0.000429339	0.000559874	0.00119042	0.00056259	0.000465812	0.000106134	9.76381e-05	6.21355e-06	0.000160801	2.26205e-05	0.000144011	0.000283476	0.00115075	0.00129237
LLDeep_0024_HC	0.000382427	0.000142489	9.36586e-05	3.39336e-05	0.000637088	5.98482e-05	0.00038301	9.91922e-05	4.28774e-05	0.00147125	0.000179662	0.0123727	1.50971e-05	0.000327054	2.49079e-05	0.00147307	3.8989e-05	5.07236e-06	0.00056087	3.16561e-05	0.00211987	7.83195e-05	0.000198424	1.52086e-05	6.68436e-06	8.37378e-06	0.00106605	3.31219e-05	0.000547495	0.000173364	2.94151e-05	6.95031e-05	4.88872e-05	0.000277697	8.5805e-05	0.000399214	0.000656171	0.00105449	0.000480356	0.000510658	0.000102714	9.52308e-05	5.67926e-06	0.000170625	2.33588e-05	0.000118386	0.000383928	0.00167564	0.0010602
LLDeep_0026_HC	0.000368204	0.000116503	8.11318e-05	4.09167e-05	0.000589957	4.92196e-05	0.000396864	0.00013026	2.48238e-05	0.00167357	0.000239837	0.0103196	1.92689e-05	0.000375395	0.000105396	0.000996627	4.96612e-05	1.03201e-05	0.000617629	3.13115e-05	0.00149133	8.17078e-05	0.000189727	8.98235e-06	5.44855e-06	1.09125e-05	0.00126745	3.99034e-05	0.000629896	0.000351005	2.99583e-05	7.05801e-05	5.09324e-05	0.000292919	7.24788e-05	0.000386447	0.000785736	0.00102847	0.000476756	0.00051434	9.87731e-05	9.9098e-05	7.36275e-06	0.000184374	2.46234e-05	0.000116257	0.000375667	0.00176747	0.00125807
LLDeep_0027_HC	0.000331438	0.000187202	5.10484e-05	2.7719e-05	0.000388373	0.000133931	0.000419869	0.000128496	6.11431e-05	0.00148958	0.000240621	0.00983961	2.26915e-05	0.000274709	0.000325166	0.00110805	4.12664e-05	6.64533e-06	0.00056162	2.91976e-05	0.00163554	7.68882e-05	0.000263983	7.10506e-06	2.59485e-06	7.29812e-06	0.00111709	3.5119e-05	0.000546691	0.000265141	3.66194e-05	7.45835e-05	5.06175e-05	0.000267857	8.8882e-05	0.00039441	0.000802901	0.000919044	0.000410563	0.000509804	0.000108504	0.000104928	6.94393e-06	0.000183984	2.89723e-05	9.45451e-05	0.000296902	0.00145365	0.0013549
LLDeep_0028_HC	0.000356108	0.000108434	6.54089e-05	4.08581e-05	0.000622688	0.000142396	0.000391504	0.000209922	4.24278e-05	0.00126366	0.00026462	0.0081871	3.49821e-05	0.000956632	0.00069131	0.00176345	5.04821e-05	1.17487e-05	0.000693457	4.58898e-05	0.00253722	0.000153628	0.000212887	2.44058e-05	1.17397e-05	1.74772e-05	0.000880681	8.70996e-05	0.000590166	0.000632046	4.57297e-05	6.99086e-05	5.65175e-05	0.000595886	0.000301082	0.000501486	0.000757667	0.00101197	0.000446126	0.000686798	0.000103862	9.88242e-05	1.33851e-05	0.000183175	2.38051e-05	0.000108256	0.000206214	0.00117033	0.000919814
LLDeep_0029_HC	0.000419398	0.000124272	0.000118358	3.61179e-05	0.000419081	5.18175e-05	0.000384408	0.00011569	4.61902e-05	0.00166526	0.000303931	0.0112011	1.81956e-05	0.000206915	7.35394e-05	0.00124157	5.78158e-05	1.31922e-05	0.00068037	2.60774e-05	0.00183244	6.61246e-05	0.000173167	6.75245e-06	7.58882e-06	7.67228e-06	0.0015637	2.87777e-05	0.000439812	0.000209506	2.15887e-05	6.91462e-05	5.26584e-05	0.000222752	6.50104e-05	0.00041158	0.000401889	0.00179394	0.0007898	0.000315471	9.8242e-05	8.68431e-05	4.36833e-06	0.000159128	2.40818e-05	0.000284198	0.000257942	0.00131682	0.0010555
LLDeep_0030_HC	0.000349866	0.000113412	5.99925e-05	3.78874e-05	0.000677829	3.69834e-05	0.000399634	8.09168e-05	2.55872e-05	0.00123809	0.000236544	0.0114544	8.61838e-06	0.000312805	8.90284e-05	0.00181093	4.66511e-05	8.21835e-06	0.000640443	4.4873e-05	0.00273168	0.000103811	0.000220564	2.29771e-05	8.50405e-06	1.36461e-05	0.00104969	3.48146e-05	0.000556922	0.000246095	1.88376e-05	7.38689e-05	4.65329e-05	0.000197125	7.66495e-05	0.000308774	0.000573168	0.000862013	0.0003743	0.000687727	9.41373e-05	9.43025e-05	6.12921e-06	0.00015407	2.5808e-05	8.32425e-05	0.000407074	0.00195049	0.00114466
LLDeep_0033_HC	0.0003671	0.000153782	8.26394e-05	4.4208e-05	0.000572745	6.33436e-05	0.000366035	9.25367e-05	3.78289e-05	0.00148664	9.16484e-05	0.00848897	1.12852e-05	0.000201572	4.97065e-05	0.000631858	2.05912e-05	4.28779e-06	0.000352173	1.69363e-05	0.000880257	4.99589e-05	0.000122597	7.53681e-06	8.62426e-06	4.33625e-06	0.00242128	2.34887e-05	0.000323839	0.000275719	2.04064e-05	6.28195e-05	5.00583e-05	0.000273881	9.07338e-05	0.000298814	0.000240354	0.00105314	0.000418778	0.000384293	7.16665e-05	8.07519e-05	8.30883e-06	0.000138652	2.37891e-05	0.000123354	0.000111858	0.000505609	0.00095162
LLDeep_0034_HC	0.000354791	0.000126073	7.70892e-05	3.71767e-05	0.000672786	4.29068e-05	0.000389069	9.64725e-05	3.09349e-05	0.00111504	0.000256538	0.00735559	1.3631e-05	0.000301411	0.000165434	0.00191372	4.777e-05	1.32575e-05	0.000711905	4.95691e-05	0.00281311	0.000122396	0.000211094	2.14323e-05	1.37087e-05	1.86273e-05	0.0014594	3.1697e-05	0.000577917	0.000306604	1.7393e-05	7.18081e-05	5.43152e-05	0.000286598	0.000102037	0.000385012	0.000534378	0.00107624	0.000451991	0.000664029	0.000105191	9.81757e-05	7.3264e-06	0.000158938	2.4395e-05	0.000121933	0.000258144	0.00119959	0.00136029
LLDeep_0037_HC	0.000345083	0.00019764	5.62362e-05	3.69818e-05	0.000607678	3.13168e-05	0.000400455	6.77109e-05	3.28094e-05	0.0014696	0.000176379	0.0105254	7.51891e-06	0.000244403	0.000119202	0.00134444	3.42741e-05	5.27728e-06	0.000502222	2.38451e-05	0.00203847	6.99907e-05	0.000218921	7.15239e-06	3.78287e-06	6.45737e-06	0.00205997	2.72901e-05	0.000491384	0.000239437	1.85119e-05	6.57054e-05	4.30423e-05	0.000155699	6.61553e-05	0.000233054	0.000395559	0.000897773	0.000334587	0.000415302	8.57996e-05	8.82222e-05	5.81844e-06	0.000132036	2.75587e-05	9.54923e-05	0.000256987	0.00110667	0.000967904
LLDeep_0039_HC	0.000237887	8.4478e-05	3.76157e-05	2.43992e-05	0.000692902	0.000241523	0.000415696	0.000247355	7.02907e-05	0.000884065	0.00047416	0.00871606	5.49812e-05	0.000827542	0.000321632	0.00264434	8.5552e-05	1.95077e-05	0.000964749	7.31586e-05	0.00396281	0.000209618	0.000299942	3.5963e-05	2.38594e-05	2.79384e-05	7.32885e-05	8.44549e-05	0.000759033	0.000577097	8.07415e-05	8.02076e-05	6.0252e-05	0.000719708	0.000263198	0.000594376	0.00119552	0.000869268	0.000312198	0.000771886	0.000127654	0.000127011	1.47017e-05	0.000261511	2.77989e-05	8.50572e-05	0.000553572	0.00229334	0.0016632
LLDeep_0043_HC	0.000250642	8.27142e-05	3.40214e-05	3.14341e-05	0.00101803	5.5026e-05	0.000406944	0.000122878	4.59868e-05	0.000528063	0.00078889	0.0044919	2.01715e-05	0.000442198	0.000160758	0.00418821	0.000136366	4.24981e-05	0.00144991	0.000122195	0.00621868	0.000309076	0.000398773	5.58994e-05	4.77308e-05	5.02036e-05	0.000380765	3.74481e-05	0.000718862	0.000278075	1.3937e-05	7.82855e-05	5.93695e-05	0.000272329	8.45625e-05	0.000465042	0.000561451	0.00082641	0.000272229	0.00130221	0.000112989	0.000110782	5.84547e-06	0.00018894	2.67771e-05	7.50967e-05	0.00024958	0.00117307	0.000691498
LLDeep_0047_HC	0.000426626	0.000139847	9.07747e-05	4.57521e-05	0.000517712	2.78905e-05	0.000378832	8.1328e-05	2.72031e-05	0.00132302	0.000116199	0.00671038	1.05085e-05	0.000244251	3.44334e-05	0.00116236	2.62756e-05	6.3394e-06	0.000452605	3.10174e-05	0.00175235	7.72724e-05	0.00015267	1.24635e-05	9.66423e-06	9.73204e-06	0.00183527	2.16634e-05	0.00051057	0.000192363	1.55096e-05	6.7158e-05	4.48709e-05	0.000145004	4.54398e-05	0.000281983	0.000467142	0.00096283	0.000474501	0.000400878	9.18058e-05	8.59787e-05	4.10629e-06	0.000125519	2.35853e-05	0.000103907	0.000241549	0.00127465	0.000766535
LLDeep_0052_HC	0.000373576	0.00015237	4.60092e-05	3.0896e-05	0.000669441	0.000104941	0.000413504	0.000126247	4.68807e-05	0.0011594	0.000640332	0.00894185	2.09523e-05	0.00035951	0.000227115	0.00355923	0.000105501	2.301e-05	0.00112418	6.73724e-05	0.00532697	0.000178697	0.000417908	3.01892e-05	1.85098e-05	2.3274e-05	0.000874023	4.8543e-05	0.000655193	0.000326152	4.2618e-05	7.44279e-05	5.08114e-05	0.000366381	0.000139303	0.000430857	0.000863054	0.000930764	0.000422513	0.000740348	0.000106196	9.85215e-05	8.58047e-06	0.000172411	2.60711e-05	9.42463e-05	0.000271173	0.00167308	0.000856518
UMCGIBD00072_CD	0.000266832	6.2204e-05	3.10045e-05	2.63036e-05	0.000798892	0.00021196	0.000421463	0.000243384	7.1004e-05	0.000809506	0.00054214	0.00499349	5.25384e-05	0.000835204	0.000610931	0.00305666	9.64787e-05	2.75013e-05	0.00129752	0.000101448	0.00434893	0.000271904	0.000383144	3.299e-05	2.69388e-05	4.08716e-05	1.4087e-05	8.61374e-05	0.00082587	0.000661374	5.28786e-05	7.66775e-05	6.68215e-05	0.000750313	0.000294526	0.000702858	0.00093597	0.000776015	0.000232947	0.000853303	0.00014626	0.000118805	1.48425e-05	0.000229795	2.86706e-05	6.55122e-05	0.00022359	0.00135823	0.000662764
UMCGIBD00122_UC	0.000317159	0.000124271	5.91444e-05	3.4735e-05	0.000804623	3.97967e-05	0.000392485	9.48557e-05	3.23933e-05	0.000633148	0.000405252	0.00522352	1.40476e-05	0.000349522	0.000162987	0.00319389	7.28609e-05	2.35447e-05	0.00101108	8.09715e-05	0.00472936	0.000217627	0.000266614	4.38242e-05	3.59251e-05	2.98654e-05	0.000859946	2.63462e-05	0.000550327	0.000227134	1.24777e-05	7.25779e-05	5.2758e-05	0.000245931	6.29939e-05	0.000388162	0.000501404	0.00143675	0.000558299	0.000684336	0.000105038	9.63735e-05	4.49176e-06	0.000160048	2.44563e-05	0.000195713	0.00019807	0.000981249	0.000706735
UMCGIBD00030_CD	0.000168999	5.54729e-05	1.43306e-05	2.31059e-05	0.000965882	0.000328211	0.000435969	0.000239656	8.39927e-05	0.000278546	0.000939743	0.00338902	6.73565e-05	0.000923845	0.000795215	0.00595883	0.000153404	4.82169e-05	0.00185472	0.00016409	0.00892336	0.000418738	0.000511944	9.07459e-05	7.67152e-05	6.87848e-05	0	8.46551e-05	0.000862605	0.000703118	6.68121e-05	8.0151e-05	7.75243e-05	0.000730107	0.000300638	0.000768459	0.00100591	0.000706781	0.00016367	0.00121372	0.000151914	0.000131423	1.56405e-05	0.000257393	3.04312e-05	5.53448e-05	0.000235116	0.00111455	0.000595218
UMCGIBD00167_UC	0.000279289	0.000127616	7.84671e-05	3.53957e-05	0.000526278	9.35763e-05	0.000401456	0.000119515	5.98314e-05	0.000774645	0.000165082	0.00650955	2.05009e-05	0.000241039	0.000105978	0.00106258	2.99056e-05	6.45972e-06	0.00056326	3.3041e-05	0.00166701	9.36038e-05	0.000210371	5.8193e-06	7.94669e-06	8.51657e-06	0.00109062	2.8083e-05	0.0005751	0.000208327	2.81392e-05	6.77994e-05	5.67636e-05	0.000246314	3.73078e-05	0.000403346	0.00039269	0.000846069	0.000370477	0.000450851	0.000112051	0.000102787	5.81224e-06	0.000166294	2.8037e-05	8.8751e-05	0.000203778	0.000832578	0.000988611
UMCGIBD00208_UC	0.000415253	0.000236729	7.8835e-05	3.92765e-05	0.000463814	7.66783e-05	0.000396531	7.83315e-05	3.44873e-05	0.000800593	5.25503e-05	0.00414467	1.11984e-05	6.66033e-05	3.74697e-05	0.000475949	1.17145e-05	7.30236e-07	0.000245973	1.39998e-05	0.000813406	4.49286e-05	0.000150562	7.87639e-08	1.86365e-06	2.49741e-06	0.00295542	1.52394e-05	0.000427154	0.000203337	1.5367e-05	6.08714e-05	4.01577e-05	0.00015733	5.9002e-05	0.000189655	0.000449021	0.000949992	0.000382323	0.000367022	8.11867e-05	8.4243e-05	6.15556e-06	0.000115084	2.67751e-05	0.000110095	0.000144426	0.00073148	0.000844101
UMCGIBD00032_CD	0.000208033	0.000114167	3.88385e-05	2.35543e-05	0.00056855	0.000200984	0.000423591	0.000184688	7.07417e-05	0.00112444	0.000587093	0.0131776	3.86769e-05	0.00117234	0.000766512	0.00349405	9.57456e-05	2.5422e-05	0.00126794	8.6217e-05	0.00508276	0.000237211	0.000384235	3.74485e-05	2.36528e-05	3.17662e-05	5.13978e-05	8.39668e-05	0.000716823	0.000552869	6.91034e-05	7.69456e-05	5.64665e-05	0.000605747	0.000250921	0.000563367	0.000936567	0.000758356	0.000288502	0.000676656	0.000123391	0.000113363	1.30713e-05	0.000229898	2.99436e-05	6.98966e-05	0.000443496	0.00188137	0.000858983
UMCGIBD00529_UC	0.00034836	0.000129508	7.0461e-05	4.73078e-05	0.000396117	7.46045e-05	0.000393244	0.000132444	4.09765e-05	0.00129571	6.74315e-05	0.00928125	1.68795e-05	0.000346585	0.000269262	0.000496756	1.82202e-05	1.09925e-06	0.000353351	1.6427e-05	0.000773934	4.23743e-05	0.000153118	1.8472e-06	9.91652e-07	4.23283e-06	0.00175518	5.12156e-05	0.000456317	0.000469881	3.06349e-05	6.53942e-05	4.81999e-05	0.000297261	0.000168038	0.000369728	0.000590458	0.000919864	0.000450728	0.000426539	8.79621e-05	9.5631e-05	9.06836e-06	0.000172912	2.69915e-05	9.03883e-05	0.000171173	0.00082425	0.000988148
UMCGIBD00371_UC	0.000266284	0.000109138	5.33411e-05	3.18886e-05	0.000517823	0.000202122	0.000400315	0.000169643	5.78822e-05	0.00120113	0.000558333	0.0104063	3.65462e-05	0.000833858	0.000720606	0.00336068	9.25339e-05	2.59228e-05	0.0010585	6.55536e-05	0.00494316	0.000133936	0.000318269	4.23349e-05	2.64513e-05	2.36475e-05	0.000348842	6.34565e-05	0.000528094	0.000414734	5.0175e-05	7.07112e-05	5.2347e-05	0.000481689	0.000232179	0.000433287	0.00055972	0.000903061	0.000314056	0.000548008	0.000103463	9.96464e-05	9.09205e-06	0.000173823	2.67837e-05	8.72333e-05	0.00021889	0.00113505	0.0004988
UMCGIBD00145_CD	0.000147429	5.32363e-05	6.61823e-06	1.97993e-05	0.00096155	0.00047229	0.000420882	0.000383144	9.33834e-05	8.03751e-05	0.000900908	0.000678931	9.90713e-05	0.00183491	0.00204688	0.00631064	0.000137826	6.5248e-05	0.00190683	0.000200178	0.00909556	0.000641459	0.000469585	0.000102437	0.000130962	0.000100074	0	0.000160159	0.00102931	0.00122526	7.82213e-05	8.6178e-05	8.17858e-05	0.00141793	0.000677433	0.000856672	0.00129515	0.000728413	0.000173015	0.00135497	0.000160501	0.000147243	2.88776e-05	0.000299458	3.0572e-05	5.81755e-05	0.000147727	0.000911902	0.000589207
UMCGIBD00613_UC	0.000244105	0.000137535	5.24452e-05	2.56834e-05	0.000868569	7.62634e-05	0.0004214	9.97256e-05	5.73666e-05	0.000503977	0.000405871	0.00394343	1.77225e-05	0.000304596	0.000207992	0.00262162	6.91853e-05	1.70281e-05	0.00097127	6.99948e-05	0.00392139	0.000175631	0.000332168	1.86516e-05	1.56214e-05	2.23957e-05	0.000513466	2.66159e-05	0.000508786	0.00016438	2.07581e-05	7.64032e-05	5.48156e-05	0.000195837	4.27135e-05	0.000389931	0.000411792	0.000812507	0.0002461	0.000945004	0.000111761	0.000106827	3.50855e-06	0.000171405	2.84592e-05	7.60798e-05	0.000192203	0.000794946	0.000613174
UMCGIBD00004_UC	0.000240702	0.000124161	4.44772e-05	2.6387e-05	0.00103532	0.000181731	0.000427459	0.000146279	6.9796e-05	0.000884228	0.000386925	0.00735111	2.74723e-05	0.000521847	0.00038255	0.00182541	8.18112e-05	1.45242e-05	0.000983841	5.52924e-05	0.00262812	0.000121986	0.000309782	1.90033e-05	1.25255e-05	1.61351e-05	0.000490917	2.99383e-05	0.000619427	0.000225698	3.12128e-05	7.04059e-05	6.00804e-05	0.000341396	9.02588e-05	0.000541977	0.000496946	0.000872407	0.000349056	0.000728223	0.00012265	0.000110109	5.42237e-06	0.000203205	2.89894e-05	9.0429e-05	0.000172219	0.00073029	0.000592208
UMCGIBD00053_UC	0.000227196	7.40703e-05	3.33265e-05	4.76765e-05	0.000675939	0.000185663	0.000396348	0.000209575	5.82697e-05	0.000961298	0.000233233	0.00739345	3.72746e-05	0.000891916	0.000467342	0.00139474	5.48634e-05	8.36515e-06	0.000691504	4.16422e-05	0.00204596	8.78391e-05	0.000214009	2.63377e-05	2.07132e-05	1.44535e-05	0.000269585	6.88483e-05	0.000636767	0.000593143	4.61527e-05	6.65654e-05	6.70735e-05	0.000643669	0.000254474	0.00060508	0.000816109	0.000846797	0.000356194	0.000486869	0.000117461	0.000113973	1.25659e-05	0.000221002	2.7694e-05	7.93578e-05	0.000125804	0.000571865	0.00048426
UMCGIBD00269_UC	0.00056749	0.00020002	0.000116412	3.88728e-05	0.000588292	7.24669e-05	0.000347135	0.000111981	3.76578e-05	0.00122291	0.000134873	0.00557887	1.79624e-05	0.000175907	0.00010149	0.00136299	2.26612e-05	9.81631e-06	0.000485675	3.14187e-05	0.00178141	0.000104069	0.00011347	1.67858e-05	1.42927e-05	1.23491e-05	0.00187797	3.94144e-05	0.000419446	0.000327071	2.25617e-05	6.64944e-05	5.04169e-05	0.000355836	0.000133641	0.000330558	0.00017878	0.00146437	0.000790484	0.000470143	8.47092e-05	7.59481e-05	8.24136e-06	0.000113404	1.87688e-05	0.000192205	0.000166216	0.000758783	0.00110065
UMCGIBD00250_UC	0.000472984	0.000136392	8.25906e-05	3.43476e-05	0.000340776	0.000153542	0.000368176	0.00014435	5.21723e-05	0.000687887	0.000315867	0.00255326	3.02822e-05	0.000276995	0.000233609	0.00117542	5.77844e-05	1.74098e-05	0.000713373	4.20504e-05	0.00166603	0.000129742	0.000195293	1.40372e-05	2.09262e-05	1.74387e-05	0.000978045	3.69271e-05	0.000636833	0.000302083	3.04186e-05	6.64573e-05	4.66579e-05	0.000329615	0.000121908	0.000369371	0.00066571	0.00101792	0.000443872	0.000395061	0.000105351	8.9912e-05	6.55468e-06	0.000133244	2.385e-05	0.000117328	0.000168299	0.000608223	0.000543792
UMCGIBD00327_UC	0.000466977	0.000135276	0.000112895	6.07718e-05	0.000648884	5.56382e-05	0.00037341	0.0001044	2.82722e-05	0.00150609	0.000125728	0.00897148	1.52388e-05	0.000428469	0.000102006	0.000984413	2.81089e-05	4.75259e-06	0.000452659	2.26365e-05	0.00141018	5.31366e-05	0.000126051	1.3238e-05	5.00273e-06	7.26098e-06	0.0018679	2.82658e-05	0.000550087	0.000248284	2.12418e-05	6.05614e-05	4.83406e-05	0.000220074	5.62201e-05	0.000372643	0.000462335	0.00118785	0.000704777	0.000470683	9.74032e-05	9.0725e-05	6.19898e-06	0.000159885	2.24157e-05	0.000140699	0.000219885	0.00108036	0.000640444
UMCGIBD00249_UC	0.000244623	0.000121349	4.50495e-05	4.09608e-05	0.000517094	9.68204e-05	0.000402367	0.0001407	4.38809e-05	0.000892262	0.000315069	0.00728778	2.04231e-05	0.000691556	0.000696688	0.0021051	5.74025e-05	1.47412e-05	0.000797839	5.72766e-05	0.00302371	0.000169833	0.000251286	2.06347e-05	2.19721e-05	2.15357e-05	0.00102054	4.96467e-05	0.000451225	0.000382529	3.17186e-05	7.40138e-05	5.13197e-05	0.000372299	0.000137887	0.000344439	0.000515039	0.00124617	0.000493094	0.000489667	9.20859e-05	9.7574e-05	9.15576e-06	0.00017815	2.85155e-05	0.00016462	0.000218551	0.00116126	0.0011532
UMCGIBD00461_UC	0.000116444	3.07957e-05	1.51947e-06	1.97993e-05	0.00141511	0.000188758	0.000442916	0.000251152	9.64797e-05	1.5508e-05	0.00221754	0.000301032	5.35408e-05	0.0011104	0.000133305	0.0128708	0.000347734	0.000124749	0.00363497	0.000359912	0.0184456	0.000951252	0.000869321	0.000202658	0.000205588	0.000170219	0	5.39192e-05	0.0010121	0.000489141	1.83351e-05	8.58128e-05	8.60494e-05	0.000805572	0.000189882	0.000855561	0.000727279	0.000706781	0.000124082	0.00204698	0.000163454	0.000150736	1.29274e-05	0.0003099	3.14137e-05	5.53448e-05	2.4023e-05	0.000155123	0.000101284
UMCGIBD00266_UC	0.000219896	9.37619e-05	2.36708e-05	3.11578e-05	0.000934866	0.000141384	0.000412673	0.000164631	5.38864e-05	0.000432625	0.000407854	0.00380106	2.95813e-05	0.000572035	0.000369969	0.00269612	7.35076e-05	2.06689e-05	0.00097364	8.29505e-05	0.00409422	0.000207164	0.000291652	3.45388e-05	3.58783e-05	3.0799e-05	0.000287554	5.60911e-05	0.000642686	0.000418715	3.01782e-05	7.57479e-05	6.04154e-05	0.000413749	0.000168558	0.000479329	0.000880746	0.000759112	0.000231747	0.000956274	0.00012003	0.000116221	7.9732e-06	0.000197259	2.92709e-05	6.47324e-05	0.000168852	0.000853519	0.00063199
UMCGIBD00347_UC	0.000359863	0.000145741	7.95917e-05	3.87216e-05	0.000507839	6.01911e-05	0.000381468	0.000117443	4.18735e-05	0.000993515	0.000308047	0.00428823	1.61387e-05	0.000610696	0.000245809	0.00217399	5.68464e-05	1.78644e-05	0.000767179	5.36977e-05	0.00310528	0.000159899	0.000197751	2.99785e-05	3.12494e-05	2.37421e-05	0.00105671	4.55247e-05	0.000463044	0.000318146	2.54502e-05	6.44894e-05	5.46256e-05	0.000380802	0.000119645	0.000427625	0.000214578	0.00105635	0.000445799	0.000475692	9.32364e-05	8.97532e-05	8.23031e-06	0.000153457	2.44578e-05	0.000110042	6.65427e-05	0.000356921	0.000612388
UMCGIBD00645_UC	0.000148521	5.74476e-05	9.8389e-06	3.60438e-05	0.000947982	0.00014083	0.000431874	0.000191471	6.43607e-05	0.000401441	0.001691	0.00428017	3.98678e-05	0.000918146	0.000671606	0.0108249	0.000249465	9.03089e-05	0.002697	0.000241716	0.0160722	0.000577162	0.000693703	0.000165127	0.000166002	0.000113375	2.28528e-05	4.00041e-05	0.000806114	0.000395314	2.53517e-05	7.89049e-05	6.92466e-05	0.000531653	0.000143307	0.00065445	0.000714303	0.000721735	0.00018685	0.00119787	0.000128564	0.000128822	1.0367e-05	0.000257819	3.04828e-05	5.94412e-05	7.04129e-05	0.000776156	0.000198182
UMCGIBD00361_UC	0.000219204	0.000103017	3.34024e-05	2.62836e-05	0.000644436	0.000226823	0.000437982	0.000165725	7.30469e-05	0.000690669	0.000388913	0.00891084	3.36601e-05	0.00054771	0.000151127	0.00247208	6.92753e-05	1.53573e-05	0.000994063	6.49883e-05	0.00377129	0.00013072	0.000386746	1.91651e-05	1.32841e-05	2.20436e-05	0.000158117	5.9379e-05	0.000671715	0.000371073	5.31928e-05	7.43574e-05	6.13312e-05	0.000423259	0.000187346	0.000534316	0.000810026	0.00084101	0.000290661	0.000670292	0.000130162	0.000118243	8.55895e-06	0.00023388	2.99153e-05	7.77304e-05	0.000262765	0.00107279	0.000871154
UMCGIBD00485_CD	0.00026585	8.5817e-05	4.98787e-05	2.95702e-05	0.000561689	0.0002233	0.000386859	0.000240545	6.8638e-05	0.000710568	0.000545945	0.00374843	5.52065e-05	0.00109573	0.00060671	0.00389765	9.71655e-05	3.62114e-05	0.00123939	9.90491e-05	0.00574132	0.000276931	0.000292017	6.59007e-05	7.29314e-05	4.9053e-05	8.63983e-05	0.000116125	0.000896318	0.000789249	8.70734e-05	6.74164e-05	7.70489e-05	0.000856769	0.000335302	0.000762033	0.00129859	0.000932813	0.000377416	0.000294563	0.000139316	0.000125335	1.82967e-05	0.000247591	2.4912e-05	9.34977e-05	0.000162915	0.000548804	0.000707134
UMCGIBD00041_CD	0.000158699	7.10854e-05	1.4278e-05	1.98806e-05	0.00089217	0.000381768	0.000425408	0.000340993	8.99885e-05	0.00022719	0.000935295	0.00333486	7.58148e-05	0.00172622	0.0014896	0.00617887	0.000146063	5.5157e-05	0.00183885	0.000181426	0.00920976	0.000513485	0.000459873	0.000101126	9.00815e-05	8.01403e-05	0	0.000115418	0.000956706	0.000869398	7.55988e-05	8.57578e-05	7.88972e-05	0.00119206	0.000492065	0.000849093	0.0012352	0.00077813	0.000210296	0.00135103	0.000162276	0.00014236	2.14251e-05	0.000291742	3.06879e-05	6.47831e-05	0.000273729	0.00105389	0.000939331
UMCGIBD00126_CD	0.000140487	4.39124e-05	1.57536e-05	2.03904e-05	0.000819112	0.000405286	0.000405427	0.000306619	8.84012e-05	0.000263308	0.000800283	0.00289598	7.81285e-05	0.00141319	0.00164113	0.00483068	0.000127344	5.23672e-05	0.00161812	0.000157968	0.0069125	0.000480663	0.000388098	9.19127e-05	0.000104424	7.54252e-05	0	0.000152406	0.000938822	0.000966384	7.3586e-05	8.39914e-05	7.43683e-05	0.00115345	0.000593947	0.000793212	0.00132171	0.000706781	0.000144929	0.000988396	0.000157581	0.00014222	2.26445e-05	0.000285312	2.99836e-05	5.53448e-05	0.000338621	0.00164834	0.000997197
UMCGIBD00082_CD	0.000245174	9.69941e-05	2.73211e-05	2.92553e-05	0.00042619	0.000243028	0.000413567	0.000195616	6.33206e-05	0.000594915	0.000526224	0.00593759	4.26252e-05	0.00126194	0.00101193	0.00376651	9.21473e-05	3.08985e-05	0.00122121	9.84397e-05	0.00565943	0.000272448	0.000337046	3.52739e-05	3.93253e-05	4.34759e-05	8.29575e-05	8.17906e-05	0.000884837	0.000645343	6.04159e-05	7.57106e-05	7.15743e-05	0.000865081	0.00034302	0.000872882	0.000698847	0.000891374	0.000304365	0.000442481	0.000135863	0.000120526	1.90937e-05	0.000249532	2.65972e-05	9.01193e-05	0.000252046	0.00104745	0.000963834
UMCGIBD00442_CD	0.000524498	0.000117801	9.46362e-05	3.83723e-05	0.000512099	7.77313e-05	0.000369602	0.000121719	3.76357e-05	0.00151394	0.00015516	0.00850997	2.12429e-05	0.000278288	0.000233568	0.00100848	3.16039e-05	6.10549e-06	0.000499611	2.31783e-05	0.00142666	7.10434e-05	0.000161611	9.48052e-06	5.80688e-06	7.21139e-06	0.000925121	5.68144e-05	0.000413944	0.00035395	3.76192e-05	7.20093e-05	4.47256e-05	0.000286274	0.000143839	0.000271659	0.000457024	0.00108351	0.000623182	0.000375666	8.84639e-05	8.31278e-05	7.56407e-06	0.000127036	2.03627e-05	0.000119659	0.000226613	0.000936007	0.000910621
UMCGIBD00412_UC	0.000333866	0.000121867	7.29746e-05	4.60811e-05	0.000666024	8.68164e-05	0.000368306	0.000137448	4.05465e-05	0.00125845	0.000284391	0.00854619	2.51279e-05	0.000548651	0.000212486	0.00216355	5.13092e-05	1.65934e-05	0.000759897	5.51237e-05	0.00308728	0.00012671	0.000190479	3.36196e-05	3.045e-05	2.2623e-05	0.00108847	3.64878e-05	0.00053673	0.000309126	3.16907e-05	6.65797e-05	5.90868e-05	0.000338348	6.86917e-05	0.000464409	0.00051139	0.00150595	0.000657161	0.000406792	9.93449e-05	9.13506e-05	8.42812e-06	0.000152991	2.36273e-05	0.000205347	0.000147715	0.000849581	0.000999074
UMCGIBD00539_UC	0.000309356	0.00010605	7.12594e-05	3.48582e-05	0.000578287	6.89893e-05	0.000392657	0.000138365	5.2443e-05	0.00117876	0.000254389	0.00849785	2.20395e-05	0.000568502	0.000241626	0.0014492	5.21146e-05	1.01907e-05	0.000732275	4.0058e-05	0.00202018	0.000106528	0.000210663	2.14054e-05	1.55516e-05	1.27415e-05	0.000503039	6.4357e-05	0.000551427	0.000447739	4.41985e-05	6.80018e-05	6.28134e-05	0.000447401	0.000194048	0.000520966	0.000645769	0.00100801	0.000550441	0.000424937	0.000109136	0.000103472	8.84824e-06	0.000197223	2.46205e-05	0.000102473	0.000217275	0.00109461	0.000850718
UMCGIBD00077_CD	0.000199254	5.93705e-05	8.00986e-06	3.19334e-05	0.000880688	0.000249827	0.000434376	0.000250198	5.28724e-05	0.000375418	0.00131474	0.00487785	5.12859e-05	0.00126697	0.000835303	0.0066436	0.000215594	6.3317e-05	0.00208239	0.000174236	0.0102075	0.000475609	0.000610067	8.22948e-05	8.58618e-05	8.23859e-05	3.16983e-05	9.69652e-05	0.000987386	0.000722628	6.74397e-05	8.22226e-05	7.09721e-05	0.000916201	0.000328734	0.000680961	0.00122165	0.000706781	0.000196304	0.000920671	0.000136654	0.000132596	2.08623e-05	0.000275184	3.10807e-05	5.53448e-05	0.000194461	0.00118267	0.000755386
UMCGIBD00141_CD	0.000472195	0.000148843	0.000114366	5.00296e-05	0.000271313	2.08467e-05	0.000370458	7.44496e-05	1.50479e-05	0.0017786	0.000311555	0.0123133	9.37809e-06	0.00022812	0.000164705	0.00145517	5.99047e-05	1.65177e-05	0.00065371	3.23409e-05	0.0022104	7.60171e-05	0.000179162	1.4585e-05	6.59625e-06	1.20225e-05	0.00233135	2.69506e-05	0.000385887	0.000169989	1.50514e-05	6.71073e-05	4.136e-05	0.000118349	5.78796e-05	0.000214381	0.000238599	0.00117434	0.000618276	0.000307605	6.69492e-05	7.99276e-05	3.8828e-06	0.000127392	2.01263e-05	0.000138333	0.000222331	0.000982595	0.000738073
UMCGIBD00389_UC	0.000267227	8.91191e-05	6.55121e-05	3.87167e-05	0.000745509	8.34339e-05	0.000388239	0.000140428	5.08324e-05	0.000922935	0.000529046	0.00491479	2.40778e-05	0.000495244	0.000260644	0.0024223	0.000108205	2.29601e-05	0.00106611	6.5618e-05	0.00345414	0.000160267	0.000260091	3.64271e-05	2.99568e-05	2.53146e-05	0.000508348	4.06e-05	0.000733023	0.00028696	2.5164e-05	7.16738e-05	6.4158e-05	0.00034308	6.71955e-05	0.000500602	0.000643972	0.00141275	0.000596296	0.000690919	0.000118242	0.000112838	7.26673e-06	0.000202618	2.4852e-05	0.000192661	0.000232901	0.000915538	0.000604232
UMCGIBD00112_CD	0.000374689	0.000126898	0.000137407	4.00362e-05	0.000457631	0.000137232	0.000354998	0.00015163	4.14987e-05	0.00215399	0.000134851	0.0172936	3.34124e-05	0.0006141	0.000231995	0.000990074	3.0531e-05	6.49502e-06	0.000542489	1.90873e-05	0.00143062	4.43038e-05	0.000163575	8.35527e-06	2.03243e-06	4.43058e-06	0.000332096	7.62454e-05	0.00071586	0.000489858	5.03057e-05	6.68173e-05	5.56924e-05	0.000395044	0.000184535	0.000460007	0.000777047	0.00120071	0.000670814	0.000315304	0.000115456	9.38102e-05	9.32826e-06	0.000157878	2.04266e-05	0.000139796	0.000385839	0.00175934	0.00114184
UMCGIBD00508_CD	0.000306881	0.000111082	3.71431e-05	3.37653e-05	0.000715399	0.000191663	0.000408044	0.000152771	5.58782e-05	0.000629247	0.000389602	0.00652005	3.1049e-05	0.000861874	0.000571803	0.00312109	7.17892e-05	1.88635e-05	0.00093176	7.77919e-05	0.00466697	0.000216004	0.000279351	4.1968e-05	3.97674e-05	3.01239e-05	0.000454072	6.33544e-05	0.000666847	0.000353219	4.41142e-05	7.11728e-05	6.27358e-05	0.000517893	0.000175906	0.000538051	0.000623887	0.00123655	0.000438519	0.000447749	0.000125074	0.000105808	1.07215e-05	0.000176469	2.63438e-05	0.000156834	0.000226086	0.000973404	0.000845707
UMCGIBD00588_UC	0.000481294	0.000181628	0.000121731	5.66081e-05	0.000350253	8.96784e-06	0.000349584	6.86026e-05	1.76949e-05	0.00131646	2.69653e-05	0.00614524	5.62763e-06	8.36007e-05	5.89059e-05	0.000571467	5.65081e-06	2.20155e-06	0.000225237	1.53565e-05	0.000833542	5.37174e-05	8.20205e-05	2.09545e-06	4.2554e-06	4.04305e-06	0.00306173	2.90025e-05	0.00025597	0.000224254	1.02318e-05	6.19946e-05	4.15295e-05	0.000167174	7.0606e-05	0.000184316	8.72111e-05	0.00118793	0.000525259	0.000249506	5.72818e-05	7.40553e-05	4.82087e-06	0.000103741	1.94822e-05	0.000145959	8.44323e-05	0.000737986	0.000860215
UMCGIBD00106_CD	0.000171659	7.32552e-05	2.3598e-05	2.14518e-05	0.000779537	0.000341934	0.000386842	0.000266879	5.11299e-05	0.000791253	0.000520611	0.00579099	7.20754e-05	0.00112551	0.0017234	0.00270218	8.54832e-05	3.98438e-05	0.00129702	9.77524e-05	0.00402709	0.000282432	0.00026519	4.56606e-05	4.97002e-05	4.42502e-05	1.82161e-05	0.000150333	0.000894709	0.000988204	8.44078e-05	8.26015e-05	6.57674e-05	0.0010345	0.000446666	0.000528452	0.00105591	0.000772957	0.000232384	0.000695195	0.000129444	0.00013441	2.31932e-05	0.000279679	2.92517e-05	6.90026e-05	0.00026947	0.00123385	0.00100161
UMCGIBD00393_UC	0.000402659	0.000105343	0.000100187	5.44595e-05	0.000311376	0.000178217	0.000361874	0.000192351	3.77556e-05	0.00240445	6.35825e-05	0.0122619	3.9134e-05	0.00055515	0.000719065	0.000171026	1.88782e-05	1.77044e-06	0.000301961	6.16205e-06	0.000229759	1.87173e-05	8.03363e-05	1.6946e-06	3.56659e-08	1.94383e-06	0.00116932	0.000107895	0.000576579	0.000661014	7.96487e-05	6.68345e-05	5.8283e-05	0.000623239	0.000285146	0.00047674	0.000833928	0.00107116	0.000608216	0.000259788	0.000100302	9.75281e-05	1.56616e-05	0.000177013	2.2605e-05	0.000122919	0.00023223	0.00157508	0.00120526
UMCGIBD00458_CD	0.000175883	0.000102699	3.81732e-05	3.00302e-05	0.000744963	0.000129449	0.000412181	0.000160308	5.90783e-05	0.000425722	0.000441184	0.00669693	3.03933e-05	0.000740656	0.000597578	0.00319588	7.46125e-05	2.51652e-05	0.00115091	8.77792e-05	0.00471743	0.00023513	0.000326094	4.27386e-05	4.22896e-05	3.68392e-05	0.000295597	7.68437e-05	0.000708134	0.000512108	3.9744e-05	7.34905e-05	6.12648e-05	0.000468059	0.00017882	0.000480125	0.000442763	0.000817409	0.000282189	0.000628951	0.000118376	0.000120819	1.29244e-05	0.000237713	2.93113e-05	7.81242e-05	0.000368136	0.00154558	0.00123586
UMCGIBD00254_CD	0.000125549	3.51174e-05	1.07282e-05	1.97993e-05	0.00136201	0.000201972	0.000442916	0.000239867	9.56054e-05	0.000110772	0.00126648	0.000473402	5.28203e-05	0.000898236	0.000502429	0.00794063	0.000217278	7.91604e-05	0.00249884	0.000260798	0.0113752	0.000650773	0.000569669	0.000131142	0.000149655	0.000119199	0	5.39192e-05	0.000862388	0.00052143	2.01749e-05	8.5513e-05	8.63813e-05	0.000796442	0.000201163	0.000855561	0.000721869	0.000706781	0.000136906	0.00184942	0.000163111	0.000148867	1.37305e-05	0.000310114	3.12298e-05	5.53448e-05	6.55668e-05	0.000249752	0.000235646
UMCGIBD00593_UC	0.000229091	0.000143138	3.85707e-05	2.31519e-05	0.000747802	0.000134462	0.00041118	0.000159702	7.16222e-05	0.00036497	0.000445825	0.0025753	3.09406e-05	0.000442632	0.000620162	0.00288383	7.58059e-05	2.28704e-05	0.00100859	8.86286e-05	0.00419796	0.000266641	0.000310945	3.04891e-05	4.42697e-05	3.50098e-05	0.000427831	3.34736e-05	0.000569333	0.000177083	2.06927e-05	7.6675e-05	4.91842e-05	0.000224324	5.65594e-05	0.000416339	0.000636034	0.00141435	0.000493355	0.000696595	0.00010768	0.000109875	4.34396e-06	0.000187185	2.8179e-05	0.000198774	0.000303083	0.00116714	0.000625012
UMCGIBD00233_CD	0.000315056	9.89189e-05	5.08289e-05	2.96872e-05	0.000659558	0.000144228	0.000389517	0.000203723	6.58147e-05	0.0010912	0.000405904	0.00749359	3.55382e-05	0.000629947	0.00045261	0.00206472	7.4661e-05	1.9621e-05	0.000899782	5.65873e-05	0.00300109	0.000157891	0.000239008	2.63436e-05	2.66491e-05	2.67911e-05	0.00052546	9.07898e-05	0.000515862	0.000507302	6.01611e-05	7.45769e-05	5.83489e-05	0.000561017	0.000238448	0.000549069	0.000681512	0.00128659	0.000506759	0.000538004	0.000105991	0.000103711	1.24304e-05	0.000217384	2.58394e-05	0.000154262	0.000287811	0.00131338	0.00106971
UMCGIBD00238_CD	0.000185003	6.2709e-05	3.0965e-05	3.96375e-05	0.000969949	0.000217974	0.000417439	0.000213094	6.61547e-05	0.000581911	0.000439936	0.00616187	4.43772e-05	0.00136431	0.000492434	0.00309128	8.31197e-05	1.68357e-05	0.00113665	8.41678e-05	0.00457714	0.000205115	0.000343213	4.19973e-05	3.1388e-05	3.12848e-05	0.000135436	5.22075e-05	0.000752608	0.000391493	4.31112e-05	7.07025e-05	6.46755e-05	0.000435859	0.000157434	0.000640095	0.000799721	0.00074757	0.00024774	0.000695068	0.000130984	0.000121859	8.97024e-06	0.000245595	3.06619e-05	6.67563e-05	0.000213434	0.000816137	0.000541741
UMCGIBD00027_CD	0.000289336	0.000119354	6.45631e-05	3.41078e-05	0.000525889	0.000157031	0.000378401	0.000190872	5.59224e-05	0.0016337	0.000228779	0.0125427	3.93624e-05	0.000754624	0.000379111	0.00147287	4.64964e-05	1.12951e-05	0.000700139	4.12957e-05	0.00201913	9.27465e-05	0.000201819	1.73868e-05	1.23854e-05	1.3159e-05	0.00032042	7.43142e-05	0.000565623	0.00041564	5.25261e-05	7.02004e-05	5.35456e-05	0.000440362	0.000188737	0.000433537	0.000641781	0.00106781	0.00052017	0.000532885	0.000105542	0.000107119	9.33912e-06	0.000201953	2.41021e-05	0.000117958	0.000350279	0.00126579	0.00118575
UMCGIBD00064_CD	0.000227834	7.89218e-05	2.64242e-05	2.42461e-05	0.000686342	0.00032586	0.000429025	0.000250776	7.11036e-05	0.00132081	0.00117832	0.00975912	6.17333e-05	0.00118407	0.00104528	0.00588069	0.000187807	6.35332e-05	0.00204439	0.000143588	0.00844412	0.000356802	0.000549935	6.8362e-05	6.01543e-05	5.67333e-05	4.80261e-06	0.000112761	0.00100821	0.000736194	6.69878e-05	7.59936e-05	7.46046e-05	0.000898861	0.000437787	0.000783634	0.00105445	0.00112156	0.00039632	0.000797446	0.000148268	0.0001227	1.87695e-05	0.000232832	2.93416e-05	0.000136436	0.000237208	0.00136441	0.000680394
[truncated: 58 more columns]
