# Supplementary material for: Predictive metabolomic profiling of microbial communities using amplicon or metagenomic sequences
Source: Nat Commun. 2019 Jul 17;10:3136. doi: 10.1038/s41467-019-10927-1 (PMC6637180; doi:10.1038/s41467-019-10927-1)
Supplement: Supplementary file 5 — Supplementary Data 2 [file 41467_2019_10927_MOESM5_ESM.xlsx]

## Sheet: Supplementary Data 2
Supplementary Data 2: Weight matrix from 10-fold cross validation
ID	C18-neg_Cluster_0045	C18-neg_Cluster_0064	C18-neg_Cluster_0079	C18-neg_Cluster_0144	C18-neg_Cluster_0354	C18-neg_Cluster_0361	C18-neg_Cluster_0472	C18-neg_Cluster_0490	C18-neg_Cluster_0506	C18-neg_Cluster_0731	C18-neg_Cluster_0832	C18-neg_Cluster_0833	C18-neg_Cluster_0863	C18-neg_Cluster_0900	C18-neg_Cluster_0927	C18-neg_Cluster_0930	C18-neg_Cluster_1045	C18-neg_Cluster_1060	C18-neg_Cluster_1129	C18-neg_Cluster_1178	C18-neg_Cluster_1258	C18-neg_Cluster_1273	C18-neg_Cluster_1292	C18-neg_Cluster_1372	C18-neg_Cluster_1621	C18-neg_Cluster_1722	C18-neg_Cluster_2021	C8-pos_Cluster_0168	C8-pos_Cluster_0253	C8-pos_Cluster_0264	C8-pos_Cluster_0277	C8-pos_Cluster_0288	C8-pos_Cluster_0338	C8-pos_Cluster_0339	C8-pos_Cluster_0341	C8-pos_Cluster_0410	C8-pos_Cluster_0416	C8-pos_Cluster_0478	C8-pos_Cluster_0554	C8-pos_Cluster_0878	C8-pos_Cluster_1004	C8-pos_Cluster_1490	C8-pos_Cluster_1495	C8-pos_Cluster_1514	C8-pos_Cluster_1758	C8-pos_Cluster_1900	HILIC-neg_Cluster_0003	HILIC-neg_Cluster_0013	HILIC-neg_Cluster_0030
Label	azelate	sebacate	undecanedionate	2-hydroxymyristic acid	arachidonic acid	eicosatrienoic acid	docosahexaenoic acid	docosapentaenoic acid	adrenic acid	lithocholic acid	chenodeoxycholate	deoxycholic acid	docosapentaenoic acid	ketodeoxycholate	alpha-muricholate	cholate	chenodeoxycholate	chenodeoxycholate	chenodeoxycholate	cholate	cholate	cholate	chenodeoxycholate	cholate	cholate	cholate	urobilin	palmitoylethanolamide	sphingosine	linoleoyl ethanolamide	stearoyl ethanolamide	palmitoyl glycerol	C18:0e MAG	linoleoyl ethanolamide	N-oleoylethanolamine	C18:0e MAG	cholesterol	cholestenone	cholestenone	C16:0 LPC	C16:0 ceramide (d18:1)	C18:1 CE	linoleoyl ethanolamide	C18:1 CE	C18:0 SM	cholestenone	propionate	butyrate / isobutytare*	methylbutyric aid / valeric / isovaleric*
Intercept	0.0171684	0.0106366	0.0072772	0.00584332	0.0250908	0.0109829	0.0199675	0.0122356	0.00709455	0.0299814	0.0190348	0.0811709	0.0052793	0.0234895	0.0181505	0.0484004	0.00809064	0.00418037	0.0297042	0.00790052	0.0587559	0.0129364	0.0162129	0.00524139	0.00486655	0.00487047	0.0243672	0.00717255	0.0249302	0.0194603	0.00591183	0.0084743	0.00756907	0.0200659	0.0120937	0.0215806	0.0252218	0.0311881	0.0197439	0.0246549	0.0105472	0.0102988	0.00301911	0.0137538	0.00511919	0.0101632	0.0151499	0.0325946	0.0289596
UniRef90_A0A015QXP8	0	0	0	0	0	0	0	0	0	0	0	0	0	0	0	0	0	0	0	0	0	0	0	0	0	0	0	0	0	0	0	0	0	0	0	0	0	0	0	0	0	0	0	0	0	0	0	0	0
UniRef90_A0A015TIF5	0	0	0	0	0	0	0	0	0	0	0	0	0	0	0	0	0	0	0	0	0	0	0	0	0	0	0	0	0	0	0	0	0	0	0	0	0	0	0	0	0	0	0	0	0	0	0	0	0
UniRef90_A0A015UU70	0	0	0	0	0	0	0	0	0	0	0	0	0	0	0	0	0	0	0	0	0	0	0	0	0	0	0	0	0	0	0	0	0	0	0	0	0	0	0	0	0	0	0	0	0	0	0	0	0
UniRef90_A0A015VJT9	0	0	0	0	0	0	0	0	0	0	0	0	0	0	0	0	0	0	0	0	0	0	0	0	0	0	0	0	0	0	0	0	0	0	0	0	0	0	0	0	0	0	0	0	0	0	0	0	0
UniRef90_A0A016AXG9	0	0	0	0	0	0	0	0	0	0	0	0	-2.08391e-05	0	0	0	0	0	0	0	0	-2.7475e-05	0	0	0	0	0	0	0	0	0	-1.05386e-05	0	0	0	0	0	0	0	0	0	0	0	0	0	0	0	0	0
UniRef90_A0A016B4E0	0	0	0	0	0	0	0	0	0	0	0	0	0	0	0	0	0	0	0	0	0	0	0	0	0	0	0	0	0	0	0	0	0	0	0	0	0	0	0	0	0	0	0	0	0	0	0	0	0
UniRef90_A0A016KDX5	0	0	0	0	0	0	0	0	0	0	0	0	0	0	0	0	0	0	0	0	0	0	0	0	0	0	0	0	0	0	0	0	0	0	0	0	0	0	0	0	0	0	0	0	0	0	0	0	0
UniRef90_A0A016LWQ8	0	0	0	0	0	0	0	0	0	0	0	0	0	0	0	0	0	0	0	0	0	0	0	0	0	0	0	0	0	0	0	0	0	0	0	0	0	0	0	0	0	0	0	0	0	0	0	0	0
UniRef90_A0A023KWQ1	0	0	0	0	0	0	0	0	0	0	0	0	0	0	0	0	0	0	0	0	0	0	0	0	0	0	0	0	0	0	0	0	0	0	0	0	0	0	0	0	0	0	0	0	0	0	0	0	0
UniRef90_A0A023WJ96	0	0	0	0	0	-0.000136461	0	0	0	0	0	0	0	0	0	0	0	0	0	0	0	0	0	0	0	0	0.000998997	0	0	0	0	0	0	0	0	0	0	0	0	0	0	0	0	0	0	0	0	0	0
UniRef90_A0A023WJZ7	0	0	0	0	0	0	0	0	0	0.00135132	0	0.00365352	0	0	0	-0.000604178	0	-1.61492e-05	-0.00010639	-0.000122813	-0.000820811	-0.000219894	0	-1.70656e-05	-2.72207e-05	-7.74066e-05	0	0	0	0	3.84049e-05	0	0	0	0	0	0	0	0	0	0	0	0	0	0	0	0	0	0
UniRef90_A1AII0	0	0	0	0	0	0	0	0	0	0	0	0	0	0	0	0	0	0	0	0	0	0	0	0	0	0	0	0	0	0	0	0	0	0	0	0	0	0	0	0	0	0	0	0	0	0	0	0	0
UniRef90_A4EB57	0	0	0	0	0	0	0	0	0	0	0	0	0	0	0	0	0	0	0	0	0	0	0	0	0	0	0	0	0	0	0	0	0	0	0	0	0	0	0	0	0	0	0	0	0	0	0	0	0
UniRef90_A4EB58	0	0	0	0	0	0	0	0	0	0	0	0	0	0	0	0	0	0	0	0	0	0	0	0	0	0	0	0	0	0	0	0	0	0	0	0	0	0	0	0	0	0	0	0	0	0	0	0	0.000285079
UniRef90_A4ECR2	0	0	0	0	0	0	0	0	0	0	0	0	0	0	0	0	0	0	0	0	0	0	0	0	0	0	0	0	0	0	0	0	0	0	0	0	0	0	0	0	0	0	0	0	0	0	8.94761e-05	0	0.000771479
UniRef90_A4VYJ1	0	0	0	0	0	-7.06802e-05	0	0	0	0	0	0	0	0	0	0	0	0	0	0	0	0	0	0	0	0	0	0	0	0	0	0	0	0	0	0	0	0	0	0	0	0	0	0	0	0	0	0	0
UniRef90_A5KIS9	0	0.000228482	0	0	0	0	0	-2.81157e-05	0	0	0	0	-3.47352e-05	0	0	0	0	0	0	0	0	0	0	0	0	0	0	0	0	0	0	0	0	0	0	0	0	0	0	0	-7.466e-06	0	0	0	0	0	0	0	0
UniRef90_A5KL05	0	0	0	0	0	0	0	0	0	0	0	0	0	0	0	0	0	0	0	0	0	0	0	0	0	0	0	0	0	0	0	0	0	0	0	0	0	0	0	0	0	0	0	0	0	0	0	0	0.000133588
UniRef90_A5KMC2	0	0	0	0	0	6.93497e-05	0	0	0	0	0	0	0	0	0.000826649	0	0	0	0	0	0	0	0	0	0	0	0	0	0	0	0	0	0	0	0	0	0	0	0	0	0	0	0	0	0	0	0	0	0
UniRef90_A5KP23	0	0	0	0	0	0	0	0	0	0	0	0	0	0	0	0	0	0	0	0	0	0	0	0	0	0	0	0	0	0	0	0	0	0	0	0	0	0	0	0	0	0	0	0	0	0	0	0	0
UniRef90_A5KR91	0	0	0	0	0	0	0	0	0	0	0	0	0	0	0	0	0	0	0	0	0	0	0	0	0	0	0	0	0	0	0	0	0	0	0	0	0	0	0	0	0	0	0	0	0	0	0	9.60841e-05	0
UniRef90_A5KR92	0	0	0	0	0	0.00034973	0	0	0	0	0	0	2.28647e-05	0	0	0	0	0	0	0	0	0	0	0	0	0	0	0	0	0.000361881	6.94988e-05	0	0	0.000398211	0.000444543	0	0	0	0	0	0	0	7.15113e-05	0	0	0	0	0	0
UniRef90_A5KR94	0	0	0	0	0	0	0	0	0	0	0	0	0	0	0	0	0	0	0	0	0	6.14453e-05	0	0	0	0	0	0	0	0	0	0	0	0	0	0	0	0	0	0	0	0	0	0	0	0	0	0	0
UniRef90_A5KRH1	0	0	0	0	0	0	0	0	0	0	0	0	0	0	0	0	0	0	0	0	0	0	0	0	0	0	0	0	0	0	0	0	0	0	0	0	0	0	0	0	0	0	0	0	0	0	0	0	0
UniRef90_A5KRI2	0	0	0	0	0	0	0	0	0	0	0	0	0	0	0	0	0	0	0	0	0	0	0	0	0	0	0	0	0	0	0	0	0	0	0	0	0	0	0	0	0	0	0	0	0	0	0	0	0
UniRef90_A5KRL0	0	0	0	0	0	0	0	0	0	0	0	0	0	0	0	0	0	0	0	0	0	0	0	0	0	0	0	0	0	0	0	0	0	0	0	0	0	0	0	0	0	0	0	0	0	0	0	0	0
UniRef90_A5LW83	0	0	-0.000324213	0	0	0	0	0	0	0	0.00187629	0	0	0	0	0.00749591	0.000358401	0.000514332	0.00203686	0.000600448	0.0094465	0.00104392	0.0010664	0.000732238	0.000881825	0.000470342	0	0	0	0	0	0	0	0	0	0	0	0	0	0	0	0	0	0	0	0	-0.00131156	-9.35799e-05	-0.0028726
UniRef90_A5Z2Z6	0	0	0	0	0	0	0	0	0	0	0	0	0	0	0	0	0	0	0	0	0	0	0	0	0	0	0	0	0	0	0	0	0	0	0	0	0	0	0	0	0	0	0	0	0	0	0	0	0
UniRef90_A5Z2Z7	0	0	0	0	0	0	0	0	0	0	0	0	0	0	0	0	0	0	0	0	0	0	0	0	0	0	0	0	0	0	0	0	0	0	0	0	0	0	0	0	0	0	0	0	0	0	0	0	0
UniRef90_A5Z300	0	0	0	0	0	-0.000102214	0	0	-0.000102106	0	0	0	-2.45535e-05	0	0	0	0	0	0	0	0	0	0	0	0	0	0.000355057	0	0	0	0	0	-2.69253e-05	-0.000125497	0	-0.000399181	0	0	0	0	-7.19338e-05	-6.35339e-06	0	0	0	0	0	0	0
UniRef90_A5Z304	0	0	0	0	0	-0.00012819	0	-1.51583e-05	-0.000115475	0	0	0.000212814	-3.41367e-05	0	0	0	0	0	0	0	0	0	0	0	0	0	0.000105441	0	0	0	0	0	-2.15362e-05	-9.85074e-05	-0.000553202	-0.000329067	0	0	0	0	-1.30729e-05	0	0	0	0	0	0	0	0
UniRef90_A5Z309	0	0	0	0	0	-0.000166203	0	-0.000108976	-6.19028e-05	0	0	0	-6.84122e-05	0	0	0	0	0	0	0	0	0	0	0	0	0	0.000943895	0	0	0	-0.000307743	0	-3.14112e-05	0	0	-0.000121395	0	0	0	0	-3.59779e-05	-1.95748e-05	0	0	0	0	0	0	0
UniRef90_A5Z319	0	0	0	0	0	-7.86866e-05	0	0	-1.85591e-05	0	0	0	-1.59071e-05	0	0	0	0	0	0	0	0	0	0	0	0	0	0	-8.563e-05	0	0	0	0	0	-3.4707e-05	0	0	0	0	0	0	0	0	0	0	0	0	0	0	0
UniRef90_A5Z326	0	0	0	0	0	-6.60653e-05	0	0	-5.75593e-05	0	0	0	-2.6444e-05	0	0	0	0	0	0	0	0	0	0	0	0	0	0	0	0	0	0	0	0	0	0	0	0	0	0	0	0	0	0	0	0	0	0	0	0
UniRef90_A5Z498	0	0	0	0	0	-0.000109081	0	-4.13804e-05	-0.000103727	0	0	0.000446981	-3.88088e-05	0	0	0	0	0	0	0	0	0	0	0	0	0	0.000469352	0	0	0	0	0	-2.1926e-05	-5.24509e-05	0	0	0	0	0	0	-7.54156e-06	-4.59647e-06	0	0	0	0	0	0	0
UniRef90_A5Z511	0	0	0	0	0	-0.000103528	0	-1.3312e-06	-9.50412e-05	0	0	0	-3.24842e-05	0	0	0	0	0	0	0	0	0	0	0	0	0	0.000134152	0	0	0	0	0	0	-7.97642e-05	0	0	0	0	0	0	0	0	0	0	0	0	0	0	0
UniRef90_A5Z5H9	0	0	0	0.00037228	0	-0.000166996	0	-0.000118524	0	0	0	0	-7.90881e-05	0	0	0	0	-2.98475e-05	-9.37316e-05	0	0	-8.39881e-05	-5.0199e-05	0	0	0	0.000675917	-8.65096e-05	0	0	-9.71098e-05	-3.06637e-05	0	-0.000171024	0	0	0	0	0	0	-8.47838e-05	0	0	0	0	0	0	0	0
UniRef90_A5Z5I8	0	0	0	8.01495e-05	0	-8.45531e-05	0	-0.00011093	-5.70054e-05	0	0	0	-6.66877e-05	0	0	0	0	0	0	0	0	0	0	0	0	0	0.0011894	0	-0.000170751	0	-4.1273e-05	-4.72338e-05	0	-0.000108611	0	0	0	0	0	0	-7.7771e-05	-1.03352e-05	0	0	0	0	0	0	0
UniRef90_A5Z5I9	0	0	0	2.80183e-05	-0.000253209	-5.91138e-05	0	-5.20957e-05	-0.000232323	0.000442481	-0.000490518	0	-2.2304e-05	0	0	-0.00080356	-6.4304e-05	0	-0.000561671	-8.94431e-05	-0.000633352	-6.36751e-05	-0.000398637	0	0	-1.13877e-07	0.000240035	0	0	0	0	0	0	-0.00021738	0	0	0	0	0	0	0	-4.44861e-05	-6.94894e-06	-0.000147064	0	0	0	0	0
UniRef90_A5ZBN1	0	0	0	0	0	0	0	0	0	0	0	0	0	0	0	0	0	0	0	-3.916e-05	0	-0.000108426	0	0	0	0	0	0	0	0	0	0	0	0	0	0	0	0	0	0	0	0	0	0	0	0	0	0	0
UniRef90_A5ZI73	0	0	0	0	0	-8.33226e-05	0	-1.42527e-05	0	0	-0.000692026	0.00150457	-4.63735e-05	0	-1.19461e-05	-0.00178166	-0.000178483	-0.000171957	-0.000585449	-0.000231991	-0.0019849	-0.000346049	-0.000348994	-0.000230471	-0.000187743	-0.000182163	0.000117538	0	0	0	0	0	0	0	0	0	0	0	0	0	0	-8.1265e-06	0	0	0	0	0	0	0
UniRef90_A5ZLI2	0	0	0	0	0	0	0	0	0	0	0	0	0	0	0	0	0	0	0	0	0	0	0	0	0	0	0	0	0	0	0	0	0	0	0	0	0	0	0	0	0	0	0	0	0	0	0	0	0
UniRef90_A5ZLI4	0	0	0	0	0	0	0	0	0	0	0	0	-2.95874e-05	0	-0.000761941	0	0	-8.71542e-05	-0.000253832	-0.000156504	0	-0.000244899	0	0	-0.000145905	-0.000116671	0	0	0	0	0	0	0	0	0	0	0	0	0	0	0	0	0	0	0	0	0	0	0
UniRef90_A5ZNS7	4.87521e-05	0.000418971	0	0	0	-4.34704e-05	0	-0.000177778	-2.9776e-05	0	0	0	-7.51017e-05	0	0	0	0	0	0	0	0	0	0	0	0	0	0.00010074	0	0	0	0	0	-4.44243e-05	0	0	-0.000141531	0	0	0	0	-5.59065e-05	-2.40494e-05	0	0	0	0	0	0	0
UniRef90_A5ZQM1	0	0	0	0	0	0	0	0	0	0	0	0	0	0	0	0	0	0	0	0	0	0	0	0	0	0	0	0	0	0	0	0	0	0	0	0	0	0	0	0	0	0	0	0	0	0	0	0	0
UniRef90_A5ZQM3	0	0	0	0	0	0	0	0	0	0	0	0	0	0	0	0	0	0	0	0	0	0	0	0	0	0	0	0	0	0	0	0	0	0	0	0	0	0	0	0	0	0	0	0	0	0	0	0	0
UniRef90_A5ZT60	0	0	0	0	0	0	0	0	0	0	0	0	0	0	0	0	0	0	0	0	0	0	0	0	0	0	0	0	0	0	0	0	0	0	0	0	0	0	0	0	0	0	0	0	0	0	0	0	0
UniRef90_A5ZTV6	0	0	0	0	0	0	0	0	0	0	0	0	0	0	0	0	0	0	0	0	0	0	0	0	0	0	0	0	0	0	0	0	0	0	0	0	0	0	0	0	0	0	0	0	0	0	0.000244925	0	0
UniRef90_A5ZWS7	0	0	9.75875e-05	0	0	0	0	0	0	0	0	0	0	0	0	0	0	0	0	0	0	0	0	0	0	0	0	0	0	0	0	0	0	0	0	0	0	0	0	0	0	0	0	0	0	0	0	0	0
UniRef90_A5ZYK6	0	0	0	0	0	0	0	0	0	0	0	0	0	0	0	0	0	0	0	0	0	0	0	0	0	0	0	0	0	0	0	0	0	0	0	0	0	0	0	0	0	0	0	0	0	0	0	0	0
UniRef90_A5ZYU0	0	0	0	0	0	0	0	0	0	0	0	0	0	0	0	0	0	0	0	0	0	0	0	0	0	0	0	0	0	0	0	0	0	0	0	0	0	0	0	0	0	0	0	0	0	0	0	0	0
UniRef90_A5ZYU6	0	0	0	0	0	0	0	0	0	0	0	0	0	0	0	0	0	0	0	0	0	0	0	0	0	0	0	0	0	0	0	0	0	0	0	0	0	0	0	0	0	0	0	0	0	0	0	0	0
UniRef90_A5ZYV3	0	0	0	0	0	0	0	0	0	0	0	0	0	0	0	0	0	0	0	0	0	0	0	0	0	0	0	0	0	0	0	0	0	0	0	0	0	0	0	0	0	0	0	0	0	0	0.000552395	0	0
UniRef90_A5ZYV6	0	0	0	0	0	0	0	0	0	0	0	0	0	0	0	0	0	0	0	0	0	0	0	0	0	0	0	0	0	0	0	0	0	0	0	0	0	0	0	0	0	0	0	0	0	0	0	0	0
UniRef90_A5ZYV7	0	0	0	0	0	0	0	0	0	0	0	0	0	0	0	0	0	0	0	0	0	0	0	0	0	0	0	0	0	0	0	0	0	0	0	0	0	0	0	0	0	0	0	0	0	0	0	0	0
UniRef90_A6BF00	0	0	0	0	0	0	0	0	0	0	0	0	0	0	0	0	0	0	0	0	0	0	0	0	0	0	0	0	0	0	0	0	0	0	0	0	0	0	0	0	0	0	0	0	0	0	0	0	0
UniRef90_A6BKX8	0	0	0	0	0	0	0	0	0	0	0	0	0	0	0	0	0	0	0	0	0	0	0	0	0	0	0	0	0	0	0	0	0	0	0	0	0	0	0	0	0	0	0	0	0	0	0	0	0
UniRef90_A6BKY6	0	0	0	0	0	0	0	0	0	0	0	0	0	0	0	0	0	0	0	0	0	0	0	0	0	0	0	0	0	0	0	0	0	0	0	0	0	0	0	0	0	0	0	0	0	0	0	0	0
UniRef90_A6BKY7	0	0	0	0	0	-3.11236e-05	0	0	0	0	0	0	0	0	0	0	0	0	0	0	0	0	0	0	0	0	0	0	0	0	-2.48088e-05	0	0	0	0	0	0	0	0	0	0	0	0	0	0	0	0	0	0
UniRef90_A6BKY9	0	0	0	0	0	0	0	0	0	0	0	0	0	0	0	0	0	0	0	0	0	0	0	0	0	0	0	0	0	0	0	0	0	0	0	0	0	0	0	0	0	0	0	0	0	0	0	0	0
UniRef90_A6KWF8	0	0	0	0	0	0	0	0	0	0	0	0	0	0	0	0	0	0	0	0	0	0	0	0	0	0	0	0	0	0	0	0	0	0	0	0	0	0	0	0	0	0	0	0	0	0	0	0	0
UniRef90_A6KWF9	0	0	0	0	0	0	0	0	0	0	0	0	0	0	0	0	0	0	0	0	0	2.3125e-05	0	0	0	0	0	0	0	0	0	0	0	0	0	0	0	0	0	0	0	0	0	0	0	0	0	0	0
UniRef90_A6KWG0	0	0	0	0	0	0	0	0	0	0	0	0	0	0	0	0	0	0	0	0	0	3.54873e-05	0	0	0	0	0	0	0	0	0	0	0	0	0	0	0	0	0	0	0	0	0	0	0	0	0	0	0
UniRef90_A6KWV2	0	0	0	0	0	0	0	0	0	0	0	0	1.38976e-05	0	0	0	0	0	0	0	0	0	0	0	0	0	0	0	0	0	0	0	0	0	0	0	0	0	0	0	0	0	0	0	0	0	0	0	0
UniRef90_A6KXM7	0	0	0	0	0	0	0	0	0	0	0	0	3.08679e-05	0	0	0	0	0	0	0	0	0	0	0	0	0	0	0	0	0	4.31035e-05	0	0	0	0	0	0	0	0	0	0	0	0	0	0	0	0	0	0
UniRef90_A6KXM8	0	0	0	0	0	0	0	0	0	0	0	0	2.8134e-05	0	0	0	0	0	0	0	0	0	0	0	0	0	0	0	0	0	0	0	0	0	0	0	0	0	0	0	0	0	0	0	0	0	0	0	0
UniRef90_A6KXM9	0	0	0	0	0	0	0	0	0	0	0	0	0	0	0	0	0	0	0	0	0	0	0	0	0	0	0	0	0	0	0	0	0	0	0	0	0	0	0	0	0	0	0	0	0	0	0	0	0
UniRef90_A6KXY6	0	0	0	0	0	0	0	0	0	0	0	0	0	0	0	0	0	0	0	0	0	0	0	0	0	0	0	0	0	0	0	0	0	0	0	0	0	0	0	0	0	0	0	0	0	0	0	0	0
UniRef90_A6KYF8	0	0	0	0	0	0	0	0	0	0	0	0	0	0	0	0	0	0	0	0	0	0	0	0	0	0	0	0	0	0	0	0	0	0	0	0	0	0	0	0	0	0	0	0	0	0	0	0	0
UniRef90_A6KYN7	0	0	0	0	0	0	0	0	0	0	0	0	0	0	0	0	0	0	0	0	0	0	0	0	0	0	0	0	0	0	0	0	0	0	0	0	0	0	0	0	0	0	0	0	0	0	0	0	0
UniRef90_A6KZ78	0	0	0	0	0	0	0	0	0	0	0	0	8.4382e-06	0	0	0	0	0	0	0	0	0	0	0	0	0	0	0	0	0	0	0	0	0	0	0	0	0	0	0	0	0	0	0	0	0	0	0	0
UniRef90_A6L0D6	0	0	0	0	0	0	0	0	0	0	0	0	1.26774e-06	0	0	0	0	0	0	0	0	0	0	0	0	0	0	0	0	0	0	0	0	0	0	0	0	0	0	0	0	0	0	0	0	0	0	0	0
UniRef90_A6L0D8	0	0	0	0	0	0	0	0	0	0	0	0	0	0	0	0	0	0	0	0	0	0	0	0	0	0	0	0	0	0	0	0	0	0	0	0	0	0	0	0	0	0	0	0	0	0	0	0	0
UniRef90_A6L0E2	0	0	0	0	0	0	0	0	0	0	0	0	0	0	0	0	0	0	0	0	0	0	0	0	0	0	0	0	0	0	0	0	0	0	0	0	0	0	0	0	0	0	0	0	0	0	0	0	0
UniRef90_A6L108	0	0	0	0	0	0	0	0	0	0	0	0	0	0	0	0	0	0	0	0	0	0	0	0	0	0	0	0	0	0	0	0	0	0	0	0	0	0	0	0	0	0	0	0	0	0	0	0	0
UniRef90_A6L111	0	0	0	0	0	0	0	0	0	0	0	0	0	0	0	0	0	0	0	0	0	0	0	0	0	0	0	0	0	0	0	0	0	0	0	0	0	0	0	0	0	0	0	0	0	0	0	0	0
UniRef90_A6L381	0	0	0	0	0	0	0	0	0	0	0	0	0	0	0	0	0	0	0	0	0	0	0	0	0	0	0	0	0	0	0	0	0	0	0	0	0	0	0	0	0	0	0	0	0	0	0	0	0
UniRef90_A6L384	0	0	0	0	0	0	0	0	0	0	0	0	0	0	0	0	0	0	0	0	0	0	0	0	0	0	0	0	0	0	7.38128e-06	0	0	0	0	0	0	0	0	0	0	0	0	0	0	0	0	0	0
UniRef90_A6L561	0	0	0	0	0	0	0	0	0	0	0	0	0	0	0	0	0	0	0	0	0	0	0	0	0	0	0	0	0	0	0	0	0	0	0	0	0	0	0	0	0	0	0	0	0	0	0	0	0
UniRef90_A6L5Z7	0	0	0	0	0	1.1606e-05	0	0	0	0	0	0	0	0	0	0	0	0	0	0	0	0	0	0	0	0	0	0	0	0	0	0	0	0	0	0	0	0	0	0	0	0	0	0	0	0	0	0	0
UniRef90_A6L9Y6	0	0	0	0	0	0	0	0	0	0	0	0	0	0	0	0	0	0	0	0	0	-1.89128e-06	0	0	0	0	0	0	0	0	0	0	0	0	0	0	0	0	0	0	0	0	0	0	0	0	0	0	0
UniRef90_A6LE41	0	0	0	0	0	0	0	0	0	0	0	0	0	0	0	0	0	0	0	0	0	0	0	0	0	0	0	0	0	0	0	0	0	-3.78265e-05	0	0	0	0	0	0	0	0	0	0	0	0	0	0	0
UniRef90_A6P025	0	0	0	0	0	-0.00013737	0	0	0	0	0	0	-4.88768e-05	0	0	0	0	0	0	0	0	0	0	0	0	0	0.000614838	0	-0.000293708	0	-3.52585e-05	0	0	0	0	0	0	0	0	0	-5.96251e-05	-3.19474e-05	0	0	0	0	0	-0.000490785	0
UniRef90_A6P026	0	0	0	0	0	-0.000138347	0	0	0	0	0	0	-5.28892e-05	0	0	0	0	0	0	0	0	0	0	0	0	0	0.000797857	0	-0.000493553	0	0	0	0	0	0	0	-0.000780629	0	0	0	-9.00048e-05	-5.6869e-05	0	0	0	0	-0.000295471	-0.000154299	0
UniRef90_A6P027	0	0	0	0	0	-0.000145206	0	0	0	0	0	0	-4.86382e-05	0	0	0	0	0	0	0	0	0	0	0	0	0	8.00176e-05	0	-0.000209289	0	0	0	0	0	0	0	0	0	0	0	-4.46786e-05	-9.1262e-06	0	0	0	0	-0.000579357	-0.000746509	-0.000354623
UniRef90_A6P028	0	0	0	0	0	-0.000168736	0	0	0	0	0	0	-5.41328e-05	0	0	0	0	0	0	0	0	0	0	0	0	0	0.000261736	0	-0.000279837	0	0	0	0	0	0	0	-0.000972266	0	0	0	-6.29695e-05	-3.80066e-05	0	0	0	0	-0.000330995	-0.000366541	0
UniRef90_A6P140	0	0	0	0	0	-0.00018665	0	0	0	0	0	0	-5.73825e-05	0	0	0	0	0	0	0	0	-4.4829e-06	0	0	0	0	0.000575911	0	-0.000394128	0	0	0	0	0	0	0	0	0	0	0	-7.89606e-05	-4.16563e-05	0	0	0	0	0	-0.000149766	0
UniRef90_A7A2I7	0	0	0	0	0	0	0	0	0	0	0	0	0	0	0	0	0	0	0	0	0	0	0	0	0	0	0	0	0	0	0	0	0	0	0	0	0	0	0	0	0	0	0	0	0	0	0	0	0
UniRef90_A7A2I8	0	0	0	0	0	0	0	0	0	0	0	0	0	0	0	0	0	0	0	0	0	0	0	0	0	0	0	0	0	0	0	0	0	0	0	0	0	0	0	0	0	0	0	0	0	0	0	0	0
UniRef90_A7A2I9	0	0	0	0	0	0	0	0	0	0	0	0	0	0	0	0	0	0	0	0	0	0	0	0	0	0	0	0	0	0	0	0	0	0	0	0	0	0	0	0	0	0	0	0	0	0	0	0.000163391	0
UniRef90_A7A2J0	0	0	0	0	0	0	0	0	0	0	0	0	0	0	0	0	0	0	0	0	0	0	0	0	0	0	0	0	0	0	0	0	0	0	0	0	0	0	0	0	0	0	0	0	0	0	0	0.000318207	0
UniRef90_A7A2K5	0	0	0	0	0.00159274	0	0	0	0	0	0	0	0	0	0	0	0	0	0	0	0	0	0	0	0	0	0	0	0	0	0	0	0	0	0	0	0	0	0	0	0	0	0	0	0	0	0	0	0
UniRef90_A7A6N2	0	0	0	0	0	0	0	0	0	0	0	0	0	0	0	0	0	0	0	0	0	0	0	0	0	0	0	0	0	0	0	0	0	0	0	0	0	0	0	0	0	0	0	0	0	0	0	3.39042e-05	0
UniRef90_A7AJP8	0	0	0	0	0	0	0	0	0	0	0	0	0	0	0	0	0	0	0	0	0	0	0	0	0	0	0	0	0	0	0	0	0	0	0	0	0	0	0	0	0	0	0	0	0	0	0	0	0
UniRef90_A7AZQ0	0	0	0	0	0	0	0	0	0	0	0	0	0	0	0	0	0	0	0	0	0	-5.24663e-05	0	0	0	-2.33291e-05	0	0	0	0	0	0	0	0	0	0	0	0	0	0	0	0	0	0	0	0	0	0	0
UniRef90_A7B108	0	0	0	0	0	5.2536e-05	0	0.00014947	0	0	0	0	7.88072e-05	0	0	0	0	0	0	0	0	1.23508e-06	0	0	0	0	0	0	0	0	0	0	0	0	0	0	0	0	0	0	0	0	0	0	0	0	0	0.000331951	0
UniRef90_A7B4D0	0	0	0	0	0	0	0	0	0	0	0	0	0	0	0	0	0	0	0	0	0	0	0	0	0	0	0	0	0	0	0	0	0	0	0	0	0	0	0	0	0	0	0	0	0	0	0	0	0
UniRef90_A7B4F9	0	0	0	0	0	0	0	0	0	0	0	0	0	0	0	0	0	0	0	0	0	0	0	0	0	0	0	0	0	0	0	0	0	0	0	0	0	0	0	0	0	0	0	0	0	0	0	0	0
UniRef90_A7B5W7	0	0	0	0	0	0	0	0	0	0	0	0	0	0	0	0	0	0	0	0	0	0	0	0	0	0	0	0	0	0	0	0	0	0	0	0	0	0	0	0	0	0	0	0	0	0	0	0	0
UniRef90_A7B5X0	0	0	0	0	0	0.000133157	0	0.000157343	0	0	0	0	6.41715e-05	0.000780705	0.00389809	0	0	0	0	0	0	0	0	0	0	0	0	0	0.000145728	0	0	0	0	0.000314295	0	0	0	0	0	0	3.95871e-05	0	2.43088e-05	0	0	0	0	0	0
UniRef90_A7B5X1	0	0	0	0	0	0	0	0	0	0	0	0	0	0	0	0	0	0	0	0	0	0	0	0	0	0	0	0	0	0	0	0	0	0	0	0	0	0	0	0	0	0	0	0	0	0	0	0	0
UniRef90_A7B5X3	0	0	0	0	0	0.000141413	0	0.000166723	0	0	0	0	7.95918e-05	0.000769817	0	0	0	0	0	0	0	0	0	0	0	0	0	0	0	0	0	0	0	0.000351136	0	0	0	0	0	0	0	0	4.06519e-05	0	0	0	0	0	0
UniRef90_A7B6K2	0	0	0	0	0	0	0	0	0	0	0	0	0	0	0	0	0	0	0	0	0	0	0	0	0	0	0	0	0	0	0	0	0	0	0	0	0	0	0	0	0	0	0	0	0	0	0	0	0
UniRef90_A7B6K3	0	0	0	0	0	0.000169437	0	0.000311854	0	0	0	0	0.000122676	0	0	0	0	0	0	0	0	8.83311e-05	0	0	0	0	0	0	0.000327501	0	0	9.95545e-07	4.03169e-05	0.000386313	0	0.000703541	0	0	0	0	0.000101418	1.8849e-05	4.70638e-06	0	0	0	0	0	0
UniRef90_A7B6Q1	0	0	-0.000216187	0	0	0.000233375	0	3.75342e-05	0	0	0	0	4.27726e-05	0	0	0	0	0	0	0	0	6.53049e-05	0	0	0	8.25204e-07	0	0	0	0	0	0	0	4.0524e-05	0	0	0	0	0	0	0	0	0	0	0	0	0	0	0
UniRef90_A7B7Y6	0	0	0	0	0	0.000223051	0	0.000163752	0	0	0.000130547	0	9.04877e-05	0.000767398	0	0	0	3.93354e-05	7.56687e-05	0	0	0.000155797	0	0	0	1.33995e-05	-0.000201828	0.00099573	0.000347755	0.00267644	0.0004875	0	0	0.00101479	0.0024937	0	0.00314665	0	0	0	1.82086e-05	3.84684e-05	0.000164356	0.000150434	0	0	0	0	0
UniRef90_A7B7Y7	0	0	0	0	0	0.000189334	0	0.000167119	0	0	0	0	9.75952e-05	0	0	0	0	0	0	0	0	0	0	0	0	0	-0.000687689	9.73818e-05	0	0.000490846	0.000388141	0	0	0.00043432	0	0	0	0	0	0	0	0	8.0408e-05	0	0	0	0	0	0
UniRef90_A7B832	0	0	0	0	0	0.000126802	0	0	0	0	0	0	1.30229e-05	0.00160106	0	0	0	0	0	0	0	0	0	0	0	0	-0.000827636	0	0	0	0	0	0	2.79534e-05	0	0	0	0	0	0	0	0	0	0	0	0	0	0	0
UniRef90_A7B8Q0	0	0	0	0	0	0	0	0	0	0	0	0	0	0	0	0	0	0	0	0	0	0	0	0	0	0	0	0	0	0	0	0	0	0	0	0	0	0	0	0	0	0	0	0	0	0	0	0	0
UniRef90_A7B8Q1	0	0	0	0	0	4.08568e-06	0	0	0	0	0	0	9.72323e-06	0	0	0	0	0	0	0	0	0	0	0	0	0	0	0	0	0	0	0	0	0	0	0	0	0	0	0	0	0	0	0	0	0	0	0	0
UniRef90_A7LQH0	0	0	0	0	0	0	0	0	0	0	0	0	0	0	0	0	0	0	0	0	0	0	0	0	0	0	0	0	0	0	0	0	0	0	0	0	0	0	0	0	0	0	0	0	0	0	0	0	0
UniRef90_A7LYP6	0	0	0	0	0	0	0	0	0	0	0	0	0	0	0	0	0	0	0	0	0	0	0	0	0	0	0	0	0	0	0	0	0	0	0	0	0	0	0	0	0	0	0	0	0	0	0	0	0
UniRef90_A7MHV7	0	0	0	0	0	0	0	0	0	0	0	0	0	0	0	0	0	0	0	0	0	0	0	0	0	0	0	0	0	0	0	0	0	0	0	0	0	0	0	0	0	0	0	0	0	0	0	0	0
UniRef90_A7UXY7	0	0	0	0	0	0	0	0	0	0	0	0	0	0	0	0	0	0	0	0	0	0	0	0	0	0	0	0	0	0	0	0	0	0	0	0	0	0	0	0	0	0	0	0	0	0	0	0	0
UniRef90_A7UZK9	0	0	0	0	0	0	0	0	0	0	0	0	-1.21848e-05	0	0	0	0	0	0	0	0	0	0	0	0	0	0	0	0	0	0	0	0	0	0	0	0	0	0	0	0	0	0	0	0	0	0	0	0
UniRef90_A7V130	0	0	0	0	0	0	0	0	0	0	0	0	0	0	0	0	0	0	0	0	0	0	0	0	0	0	0	0	0	0	0	0	0	0	0	0	0	0	0	0	0	0	0	0	0	0	0	0	0
UniRef90_A7V2K8	0	0	0	0	0	0	0	-4.63816e-05	0	0	0	0	-6.85133e-05	0	0	0	0	0	0	0	0	0	0	0	0	0	0	0	0	0	0	0	0	0	0	0	0	0	0	0	0	-1.52782e-06	0	0	0	0	0	0	0
UniRef90_A7V2X1	0	0	0	0	0	0	0	0	0	0	0	0	0	0	0	0	0	0	0	0	0	0	0	0	0	0	0	0	0	0	0	0	0	0	0	0	0	0	0	0	0	0	0	0	0	0	0	0	0
UniRef90_A7V4G1	0	0	0	0	0	0	0	0	0	0	0	0	-2.11598e-06	0	0	0	0	0	0	0	0	0	0	0	0	0	0	0	0	0	0	0	0	0	0	0	0	0	0	0	0	0	0	0	0	0	0	0	0
UniRef90_A7V4G2	0	0	0	0	0	0	0	0	0	0	0	0	0	0	0	0	0	0	0	0	0	0	0	0	0	0	0	0	0	0	0	0	0	0	0	0	0	0	0	0	0	0	0	0	0	0	0	0	0
UniRef90_A7V4G3	0	0	0	0	0	0	0	0	0	0	0	0	0	0	0	0	0	0	0	0	0	0	0	0	0	0	0	0	0	0	0	0	0	0	0	0	0	0	0	0	0	0	0	0	0	0	0	0	0
UniRef90_A7V5N8	0	0	0	0	0	0	0	0	0	0	0	0	0	0	0	0	0	0	0	0	0	0	0	0	0	0	0	0	0	0	0	0	0	0	0	0	0	0	0	0	0	0	0	0	0	0	0	0	0
UniRef90_A7VFL5	0	0	0	0	0	0	0	0	0	0	0	0	0	0	0	0	0	0	0	0	0	0	0	0	0	0	0	0	0	0	0	0	0	0	0	0	0	0	0	0	0	0	0	0	0	0	0	0.00042547	0
UniRef90_A7VSA3	0.000651514	0.000122765	0.000873152	0.000166043	-0.000605661	-0.000235275	-0.000399224	-0.00017963	-0.000193668	0.00175301	-0.000593653	0.00185959	-8.22884e-05	0	-0.00218555	-0.00050976	-0.000248142	-0.000117085	-0.000716582	-0.000229605	-0.000152372	-0.000346097	-0.000571035	0	-5.47185e-05	-0.000142236	0.00144811	0	0	0	0	-5.96518e-05	0	0	0	0	0	0.00120985	0.00131026	-0.000433048	-5.50103e-05	-0.000101437	0	-0.000238842	-0.000113959	0.000687037	0	0	0
UniRef90_A7VSA4	0.000442242	0	0	6.31494e-05	-0.000926227	-0.000215155	-5.8257e-05	-7.92316e-05	-0.000202643	0.00109737	-0.0011455	0.00121246	-6.57897e-05	0	0	-0.00141666	-0.000141995	-0.000132429	-0.000778403	-0.000223614	-0.00131305	-0.000360332	-0.000768331	0	-0.000114008	-0.000117108	0.000695444	0	0	0	0	-6.33594e-05	0	0	0	0	0	0	0	-0.00195411	-1.88068e-05	-9.23525e-05	0	-0.000247004	-8.21015e-05	0	0	0	0.000655922
UniRef90_A7VSA5	0.000717968	3.15369e-05	0.000558184	0.000144135	-0.000377578	-0.000206521	-2.18246e-05	-0.000185364	-0.00021615	0.000345972	-0.000617053	0.000477802	-7.18358e-05	-0.000382474	0	-0.00178317	-0.000383826	-0.000113191	-0.000827613	-0.000250059	-0.00332538	-0.000358095	-0.000597889	-0.000107365	-7.22811e-05	-0.000141508	0.00125691	0	0	0	0	-5.97625e-05	0	0	0	0	0	0.000965027	0.000867665	-0.00068795	-6.05651e-05	-8.4399e-05	0	-3.97211e-05	-5.60059e-05	0.000433141	0	0	0
UniRef90_A7VSA7	3.63805e-05	0	0	7.46577e-05	-5.07103e-06	-0.000194369	0	0	-6.64703e-06	0	0	0	0	0	0	0	0	-1.51353e-05	0	-0.000122847	0	-0.000205324	-6.46483e-05	0	0	-5.83221e-05	0.000184887	0	0	0	0	-3.89169e-05	0	0	0	0	0	1.57461e-06	0.000696526	0	0	-1.44907e-05	0	0	-5.9635e-05	0	0	0	0
UniRef90_A8ACR3	0	0	0	0	0	0	0	0	0	0	0	0	0	0	0	0	0	0	0	0	0	5.65414e-05	7.42557e-05	0	0	0	0	0	0	0	0	0	0	0	0	0	0	0	-0.000131218	0	0	0	0	0	0	0	0	0	0
UniRef90_A8R8R5	0	0	0	0	0	0	0	0	0	0	0	0	0	0	0	0	0	0	0	0	0	0	0	0	0	0	0	0	0	0	0	0	0	0	0	0	0	0	0	0	0	0	0	0	0	0	0	0.000372554	0
UniRef90_A8RVF7	0	0	0	0	0	5.40403e-05	0	0	0	0.000113041	0	0.00161694	2.75985e-05	0	0	0	0	0	0	0	0	-9.52226e-05	0	0	-0.000112053	-2.39532e-05	0	0	0	0	0	0	0	0	0	0	0	0	0	0	0	0	0	0	0	0	0	0	0
UniRef90_A8RVF8	0	0	0	0	0	4.4398e-05	0	0	0	0	0	0	0	0	0	0	0	0	0	0	0	0	0	0	0	0	-6.80645e-05	0	0	0	0	0	0	0	0	0	0	0	0	0	0	0	0	0	0	0	0	0	0
UniRef90_A8RZB5	0	0	0	0	0	0.000135449	0	0	0	0	0	0	7.35287e-05	0	0	0	0	0	0	0	0	0	0	0	0	0	-0.000754048	0	0	0	0	0	0	0	0	0	0	0	0	0	0	0	0	0	0	0	0	0	0
UniRef90_A8S539	0	0	0	0	0	0.00034695	0	0.000184004	0	0	0	0	0.000119438	0	0	0	0	0	0	0	0	0	0	0	0	0	-0.000607697	8.95967e-05	0	0	5.1174e-05	0	0	0	0	0	0	0	0	0	5.29425e-07	0	0	0	0	0	0	0	0
UniRef90_A8S630	0	0	0	0	0	-1.75174e-05	0	0	0	0	0	0	-1.45979e-05	0	0	0	0	0	0	0	0	0	0	0	0	0	0	0	0	0	0	0	-1.55905e-05	0	0	0	0	0	0	0	0	-1.63503e-05	0	0	0	0	0	0	0
UniRef90_A8S699	0	0	0	0	0	0	0	0	0	0	0	0	0	0	0	0	0	0	0	0	0	0	0	0	0	0	0	0	0	0	0	0	0	0	0	0	0	0	0	0	0	0	-1.50106e-05	0	0	0	0	0	0
UniRef90_A8S6F0	0	0	0	0	0	0	0	0	0	0	0	0	0	0	0	0	0	0	0	0	0	0	0	0	0	0	0	0	0	0	0	0	0	0	0	0	0	0	0	0	0	0	0	0	0	0	0	0	0
UniRef90_A8S6F2	0	0	0	0	0	0	0	0	0	0	0	0	0	0	0	0	0	0	0	0	0	0	0	0	0	0	0	0	0	0	0	0	0	0	0	0	0	0	0	0	0	0	-1.46918e-05	0	0	0	0	0	0
UniRef90_A8S6S5	0	0	0	0	0	0	0	-3.14638e-05	0	0	0	0	-1.42329e-05	0	0	0	0	0	0	0	0	0	0	0	0	0	0	0	0	0	0	0	0	0	0	0	0	0	0	0	0	0	0	0	0	0	0	0	0
UniRef90_A8S7R2	0	0	0	0	0	0	0	0	0	0	0	0	0	0	0	0	0	0	0	0	0	0	0	0	0	0	0	0	0	0	0	0	0	-1.08015e-05	0	0	0	0	0	0	0	0	-1.77856e-05	0	0	0	0	0	0
UniRef90_A8S882	0	0	0	0	0	0	0	-2.11791e-06	0	0	0	0	0	0	0	0	0	0	0	0	0	0	0	0	0	0	0	0	0	0	0	0	0	0	0	0	0	0	0	0	0	0	0	0	0	0	0	0	0
UniRef90_A8S985	0	0	0	0	0	0	0	0	0	0	0	0	0	0	0	0	0	0	0	0	0	0	0	0	0	0	0	0	0	0	0	0	0	0	0	0	0	0	0	0	0	0	-1.22791e-05	0	0	0	0	0	0
UniRef90_A8S9S6	0	0	0	0	0	0	0	0	0	0	0	0	0	0	0	0	0	0	0	0	0	0	0	0	0	0	0	0	0	0	0	0	0	0	0	0	0	0	0	0	0	0	0	0	0	0	0	0	0
UniRef90_A8S9X2	0	0	0	0	0	0	0	0	0	0	0	0	0	0	0	0	0	0	0	0	0	0	0	0	0	0	0	0	0	0	0	0	0	0	0	0	0	0	0	0	0	0	0	0	0	0	0	0	0
UniRef90_A8SC53	0	0	0	0	0	-4.78978e-06	0	-1.8983e-05	0	0	0	0	-1.52318e-05	0	0	0	0	0	0	0	0	0	0	0	0	0	0	0	0	0	0	0	0	0	0	0	0	0	0	0	0	0	-5.90122e-08	0	0	0	0	0	0
UniRef90_A8SC54	0	0	0	0	0	0	0	0	0	0	0	0	0	0	0	0	0	0	0	0	0	0	0	0	0	0	0	0	0	0	0	0	0	-1.88543e-05	0	0	0	0	0	0	0	0	-3.18069e-06	0	0	0	0	0	0
UniRef90_A8SCA1	0	0	0	0	0	-8.53859e-05	0	-3.82052e-05	0	0	0	0	-1.45026e-05	0	0	0	0	0	0	0	0	0	0	0	0	0	0	0	0	0	-3.13046e-06	0	-1.53379e-05	-8.25859e-05	0	0	0	0	0	0	0	0	-2.77489e-05	0	0	0	0	0	0
UniRef90_A8SCC9	0	0	0	0	0	0	0	0	0	0	0	0	0	0	0	0	0	0	0	0	0	0	0	0	0	0	0	0	0	0	0	0	0	0	0	0	0	0	0	0	0	0	0	0	0	0	0	0	0
UniRef90_A8SHE3	0	0	0	0	0	-1.76055e-06	0	0	0	0	0	0	-3.24351e-06	0	0	0	0	0	0	0	0	0	0	0	0	0	0	0	0	0	0	0	0	0	0	0	0	0	0	0	0	0	0	0	0	0	0	0	0
UniRef90_A8SHE8	0	0	0	0	0	0	0	0	0	0	0	0	0	0	0	0	0	0	0	0	0	0	0	0	0	0	0	0	0	0	0	0	0	0	0	0	-0.000265647	0	0	0	0	0	0	0	0	0	0	0	0
UniRef90_A8ST13	0	0	0	0	0	0	0	0	0	0	0	0	0	0	0	0	0	0	0	0	0	0	0	0	0	0	0	0	0	0	0	0	0	0	0	0	0	0	0	0	0	0	0	0	0	0	0	0	0
UniRef90_A8SX44	0	0	0	0	0	-0.000171481	0	-0.000141618	-0.000249478	0	0	2.38563e-05	-4.93061e-05	0	0	-0.000694384	0	0	-0.000100085	-0.000115208	-0.000411768	-0.000148598	0	-0.000411621	-0.00011796	-0.000120201	0.000576605	0	0	0	0	0	-1.49534e-06	-4.4395e-06	0	0	0	0	0	0	-4.09256e-05	-4.67749e-05	0	0	0	0	0	0	0
UniRef90_B0A7F1	0	0	0	0	0	0	0	0	0	0	0	0	0	0	0	0	0	0	0	0	0	0	0	0	0	0	0	0	0	0	0	0	0	0	0	0	0	0	0	0	0	0	0	0	0	0	0	0	0
UniRef90_B0A7G6	0	0	0	0	0	0	0	0	0	0	0	0	0	0	0	0	0	0	0	0	0	0	0	0	0	0	0	0	0	0	0	0	0	0	0	0	0	0	0	0	0	0	0	0	0	0	0	0	0
UniRef90_B0A9I3	0	0	0	0	0	0	0	0	0	0	0	0	0	0	0	0	0	0	0	0	0	0	0	0	0	0	0	0	0	0	0	0	0	0	0	0	0	0	0	0	0	0	0	0	0	0	0	0	0
UniRef90_B0G211	0	0	0	0	0	0	0	0	0	0	0	0	0	0	0	0	0	0	0	0	0	0	0	0	0	0	0	0	0	0	0	0	0	0	0	0	0	0	0	0	0	0	0	0	0	0	5.63173e-05	0	0
UniRef90_B0G4M3	0	0	0	0	0	0	0	0	0	0	0	0	0	0	0	0	0	0	0	0	0	0	0	0	0	0	0	0	0	0	0	0	0	0	0	0	0	0	0	0	0	0	0	0	0	0	0	0	0
UniRef90_B0MGJ9	0	0	0	0	0	0	0	0	0	0	0	0	0	0	0	0	0	0	0	0	0	0	0	0	0	0	0	0	0	0	0	0	0	0	0	0	0	0	0	0	0	0	0	0	0	0	0	0	0
UniRef90_B0MI66	0	0	0	0	0	0	0	0	0	0	0	0	0	0	0	0	0	0	0	0	0	0	0	0	0	0	0	0	0	0	0	0	0	0	0	0	0	0	0	0	0	0	0	0	0	0	0	0	0
UniRef90_B0MZ85	0	0	0	1.57784e-05	0	0	0	0	0	0	0	0	0	0	0	0	0	0	0	0	0	0	0	0	0	0	0.000997875	0	0	0	0	-9.91692e-07	0	0	0	0	0	0	0	0	0	0	0	0	0	0	0	0	0
UniRef90_B0N9J7	0	0	0	0	0	0	0	0	0	0	0	0	0	0	0	0	0	0	0	0	0	0	0	0	0	0	0	0	0	0	0	0	-3.26492e-05	0	0	-0.000102922	-0.000588172	0	0	0	0	0	0	0	0	0	0	0	0
UniRef90_B0NEX9	0	0	0	0	0	0.000311478	0	0	0	0.00267841	0	0.00830216	3.57417e-05	0	-2.54653e-05	0	0	-3.20905e-05	0	0	0	-0.000520185	0	0	-0.000422195	-0.000107312	0	0	0	0	0	0	0	0	0	0	0	0	0	0	0	0	0	0	0	0	0	0	0
UniRef90_B0NIC4	0	0	0	0	0	0	0	0	0	0	0	3.89281e-05	0	0	0	0	0	0	0	0	0	0	0	0	0	0	0	0	0	0	0	0	0	0	0	0	0	0	0	0	0	0	0	0	0	0	0.000157655	0	0
UniRef90_B0NIE2	0	0	0	0	0	0	0	0	0	0	0	0	0	0	0	0	0	0	0	0	0	0	0	0	0	0	0	0	0	0	0	0	0	0	0	0	0	0	0	0	0	0	0	0	0	0	0	0	0.000181532
UniRef90_B0NNU5	0	0	0	0	0	0	0	0	0	0	0	0	0	0	-0.000539624	0	0	0	0	0	0	0	0	0	0	0	0	0	0	0	0	0	0	0	0	0	0	0	0	0	0	0	0	0	0	0	0	0	0
UniRef90_B0NWG0	0	0	0	0	0	0	0	0	0	0	0	0	0	0	0	0	0	0	0	0	0	0	0	0	0	0	0	0	0	0	0	0	0	0	0	0	0	0	0	0	0	0	0	0	0	0	0	0	0
UniRef90_B0NWG2	0	0	0	0	0	0	0	0	0	0	0	0	0	0	0	0	0	0	0	0	0	0	0	0	0	0	0	0	0	0	0	0	0	0	0	0	0	0	0	0	0	0	0	0	0	0	0	0	0
UniRef90_B0P239	0	0	0	0	0	0	0	0	0	0	0	0	0	0	0	0	0	0	0	0	0	0	0	0	0	0	0	0	0	0	0	0	0	0	0	0	0	0	0	0	0	0	0	0	0	0	0	0	0
UniRef90_B0P278	0	0	0	0	0	0	0	0	0	0	0	0	0	0	0	0	0	0	0	0	0	0	0	0	0	0	0	0	0	0	0	0	0	0	0	0	0	0	0	0	0	0	0	0	0	0	0	0.000234654	0
UniRef90_B0P279	0	0	0	0	0	0	0	0	0	0	0	0	0	0	0	0	0	0	0	0	0	0	0	0	0	0	0	0	0	0	0	0	0	0	0	0	0	0	0	0	0	0	0	0	0	0	0	0.000260915	0
UniRef90_B0P4L9	0	0	0	0	0	0	0	0	0	0	0	0	0	0	0	0	0	0	0	0	0	0	0	0	0	0	0	0	0	0	0	0	0	0	0	0	0	0	0	0	0	0	0	0	0	0	0	0	0
UniRef90_B0P655	0	0	5.66828e-05	0.000136559	0	0	0	0	0	0.000615117	-0.000502782	0	0	-0.000407202	0	-0.00100074	0	-0.000138767	-0.000394	-0.000182018	-0.00101167	-0.000329916	-3.56712e-05	-0.000302813	-0.000217005	-0.000133104	0	0	0	0	0	0	0	0	0	0	0	0	0	0	0	0	0	0	0	0	0	0	0
UniRef90_B0PBW1	0	0	0	0	0	0	0	0	0	0	0	0	0	-0.000251912	-0.000616071	-0.00136864	0	-8.1736e-05	-0.000179428	-0.000143988	-0.00192075	-0.000253685	0	-5.5192e-05	-0.000214193	-0.000126344	0	0	0	0	0	0	0	0	0	0	0	0	0	0	0	0	0	0	0	0	0	0	0
UniRef90_B0PDE7	0	0	0	0	0	0	0	0	0	0	0	0	0	0	0	0	0	0	0	-7.98837e-05	0	-0.000224906	0	0	0	-7.74631e-05	0	0	0	0	0	0	0	0	0	0	0	0	0	0	0	0	0	0	0	0	0	0	0
UniRef90_B0PDG5	0	0	0	0	0	0	0	0	0	0	0	0	0	0	0	0	0	0	0	0	0	0	0	0	0	0	0	0	0	0	0	0	0	0	0	0	0	0	0	0	0	0	0	0	0	0	0	0	0
UniRef90_B3C6D0	0	0	0	0	0	0	0	0	0	0	-0.000345102	0	0	0	0	0	0	-0.000203891	-0.000153636	-5.85999e-05	0	-0.000181452	0	0	-3.5144e-05	-5.82461e-05	0	0	0	0	0	0	0	0	0	0	0	0	0	0	0	0	0	0	0	0	0	0	0
UniRef90_B3JII1	0	0	0	0	0	0	0	0	0	0	0	0	0	0	0	0	0	0	0	0	0	0	0	0	0	0	0	0	0	0	0	0	0	0	0	0	0	0	0	0	0	0	0	0	0	0	0	0	0
UniRef90_B3JMD4	0	0	0	0	0	0	0	0	0	0	0	0	0	0	0	0	0	0	0	0	0	0	0	0	0	0	0	0	0	0	0	0	0	0	0	0	0	0	0	0	0	0	0	0	0	0	0	0	0
UniRef90_B3JP60	0	0	0	0	0	0	0	0	0	0	0	0	0	0	0	0	0	0	0	0	0	0	0	0	0	0	0	0	0	0	0	0	0	0	0	0	0	0	0	0	0	0	0	0	0	0	0	0	0
UniRef90_B5A7G0	0	0	0	0	0	0.000109142	0	0	0	0	0	0	0	0	0	0	0	0	0	0	0	0	0	0	0	0	0	0	0	0	0	0	0	0	0	0	0	0	0	0	0	0	0	0	0	0	0	0	0
UniRef90_B5A7G1	0	0	0	0	0	6.87718e-05	0	0	0	0	0	0	0	0	0	0	0	0	0	0	0	0	0	0	0	0	0	0	0	0	0	0	0	0	0	0	0	0	0	0	0	0	0	0	0	0	0	0	0
UniRef90_B5CLP5	0	0	0	0	0	0	0	0	0	0	0	0	0	0	0	0	0	0	0	0	0	0	0	0	0	0	0	0	0	0	0	0	0	0	0	0	0	0	0	0	0	0	0	0	0	0	0	0	0
UniRef90_B5CRM2	0	0	0.000393886	0	0	0	0	0	0	0	0	0.000582695	0	0	0	0	0	0	0	0	0	0	0	0	0	0	0	0	0	0	0	0	0	0	0	0	0	0	0	0	0	0	0	0	0	0	0	0	0
UniRef90_B5CX28	0	0	8.83597e-05	0.00015582	0	0	0	0	0	0	-0.000164784	0	0	0	0	0	0	-9.88658e-05	-0.000460328	-8.42873e-05	0	-0.000158711	-0.000356932	0	0	-5.63613e-05	0.000386364	0	0	0	0	-4.64693e-05	0	0	0	0	0	0	0	-0.00106371	0	0	0	0	0	0	0	0	0
UniRef90_B5D4J0	0	0	0	0	0	0	0	0	0	0	0	0	0	0	0	0	0	0	0	0	0	0	0	0	0	0	0	0	0	0	0	0	0	0	0	0	0	0	0	0	0	0	0	0	0	0	0	0	0
UniRef90_B5D4L3	0	0	0	0	0	0	0	0	0	0	0	0	0	0	0	0	0	0	0	0	0	0	0	0	0	0	0	0	0	0	0	0	0	0	0	0	0	0	0	0	0	0	0	0	0	0	0	0	0
UniRef90_B6FNI9	0	0	0	0	0	0	0	0	0	0	0	0	0	0	0	0	0	0	0	0	0	0	0	0	0	0	0	0	0	0	0	0	0	0	0	0	0.000249153	0	0	0	0	0	0	0	0	0	0	0	0
UniRef90_B6FPC6	0	0	0	0	0	0.000144184	0	0	0	0	0	0	0	0	0	0	0	0	0	0	0	0	0	0	0	0	0	0	0	0	0	1.09853e-06	0	0	0	0	0	0	0	0	0	0	0	0	0	0	0	0	0
UniRef90_B6FRL1	0	0	0	0	0	0	0	0	0	0	0	0	0	0	-0.000327021	0	0	0	0	0	0	0	0	0	0	0	0	0	0	0	0	0	0	0	0	0	0	0	0	0	0	0	0	0	0	0	0	0	0
UniRef90_B6FVQ2	0	0	0	0	0	0.000211766	0	0.00016919	0	0	0	0	9.56585e-05	0	0	0	0	0	0	0	0	0	0	0	0	0	0	0	0	0	0	0	0	0.000181281	0	0	0	0	0	0	5.53659e-05	0	2.08883e-05	0	0	0	0.000286594	0	0
UniRef90_B7AMT3	0	0	0	0	0	0	0	0	0	0	0	0	0	0	0	0	0	0	0	0	0	0	0	0	0	0	0	0	0	0	0	0	0	0	0	0	0	0	0	0	0	0	0	0	0	0	0	0	0
UniRef90_B7B9V1	0	0	0	0	0	0	0	0	0	0	0	0	0	0	0	0	0	0	0	0	0	0	0	0	0	0	0	0	0	0	0	0	0	0	0	0	0	0	0	0	0	0	0	0	0	0	0	0	0
UniRef90_B9YBY2	0	0	0	0	0	0	0	0	0	0	0	0	0	0	0	0	0	0	0	0	0	-1.03949e-05	0	0	0	0	0	0	0	0	0	0	0	0	0	0	0	0	0	0	0	0	0	0	0	0	0	0	0
UniRef90_C0B5M8	0	0	0	0	0	0	0	0	0	0	-0.000583842	0	0	-0.00188546	-0.00220151	-0.0024495	-1.5432e-05	-0.000250902	-0.000846139	-0.000318257	-0.00249206	-0.000544509	-0.000276949	-0.00034886	-0.000484397	-0.000297264	5.89791e-05	0	0	0	0	0	0	0	0	0	0	0	0	0	0	0	0	0	0	0	0	0	0.000268254
UniRef90_C0B7X1	0.000245889	0	5.01983e-06	0	0	0	0	0	0	0.000489142	-0.000987427	0	-8.09315e-06	-0.00146856	0	-0.00293663	-0.000613234	-0.000210984	-0.000950224	-0.000299972	-0.00381929	-0.000472872	-0.000317564	-0.000351949	-0.000378078	-0.000221744	0.00073284	0	0	0	0	0	0	-0.000232539	0	0	0	0	0	0	0	0	0	0	0	0	0	0	0
UniRef90_C0B9H2	0	0	0	0	0	0	0	0	0	0	0	0	0	0	0	0	0	0	0	0	0	0	0	0	0	0	0	0	0	0	0	0	0	0	0	0	0	0	0	0	0	0	0	0	0	0	0	0.00110268	0
UniRef90_C0BCC2	0	0	0	0	0	0	0	0	0	0	0	0	0	0	0	0	0	0	0	0	0	-3.12745e-06	0	0	0	0	0	0	0	0	0	0	0	0	0	0	0	0	0	0	0	0	0	0	0	0	0	0	0
UniRef90_C0BDI1	0.000489278	0	0	0	0	0	0	-5.14056e-06	0	0	0	0	-2.34246e-05	0	0	0	0	0	0	-1.63892e-05	0	-0.000114937	0	0	0	0	0.00104431	0	0	0	0	-2.56754e-05	0	0	0	0	0	0	0	0	0	-2.44705e-05	0	0	0	0	0	0	0
UniRef90_C0BDI9	0.000452299	0.000158269	9.11996e-05	0	0	0	0	-6.77571e-05	-0.000104113	0	0	0	-3.1043e-05	0	0	0	0	0	0	0	0	0	0	0	0	0	0.000185148	0	0	0	0	0	-8.10904e-06	-5.82351e-05	0	0	0	0	0	0	0	-9.51771e-05	0	-0.000284562	0	0	0	0	0
UniRef90_C0BE67	0	0	0	0	0	0	0	0	0	0.000737654	-0.000522857	8.91986e-05	0	0	-0.000225038	-0.00217655	-0.000172552	-0.000123759	-0.00079855	-0.00030131	-0.00259167	-0.000429729	-0.000593311	-0.000308778	-0.000197199	-0.000211884	0	0	0	0	0	-2.65134e-06	0	0	0	0	0	0	0	0	0	0	0	0	0	0	0	0	0
UniRef90_C0ESA6	0	0	0	0	0	-3.07983e-07	0	0	0	0	0	0	0	0	0	0	0	0	0	0	0	0	0	0	0	0	0	0	0	0	0	-7.69153e-06	0	0	0	0	0	0	0	0	0	-2.43092e-05	0	-7.3127e-06	0	0	0	0	0
UniRef90_C0ESV0	0	0	0	0	0	0	0	0	0	0	0	0.00248911	0	0	0	0	0	0	0	0	0	0	0	0	0	0	0	0	0	0	0	0	0	0	0	0	0	0	0	0	0	0	0	0	0	0	0.000314205	0.000236842	0
UniRef90_C0EUY1	0	0	0	0	0	-5.52095e-05	0	-5.46869e-05	0	0	0	0	-3.92587e-05	0	0	0	0	0	0	0	0	0	0	0	0	0	0	0	0	0	0	0	0	0	0	0	0	0	0	0	0	-1.33754e-05	0	0	0	0	0	0	0
UniRef90_C0EV01	0	0	0	0	0	-0.000200852	0	-0.000231767	-6.60307e-05	0	0	0.000524168	-9.32544e-05	0	0	0	0	0	0	0	0	0	0	0	0	0	0	0	0	0	0	0	0	-9.72265e-05	-7.04168e-05	0	0	0	0	0	0	-5.09617e-05	-2.41811e-05	-0.000164106	0	0	8.2709e-05	0	0.000188933
UniRef90_C0F0P0	0	0	0	0	0	0	0	-2.29952e-05	0	0	0	0	-2.71135e-05	0	0	0	0	0	0	0	0	0	0	0	0	0	0	0	0	0	0	0	0	0	0	0	0	0	0	0	0	-2.07538e-06	0	0	0	0	0	0	0
UniRef90_C0FN20	0	0	0	0	0	0	0	0	0	0	0	0	0	0	0	0	0	0	0	0	0	0	0	0	0	0	0	0	0	0	0	0	0	0	0	0	0	0	0	0	0	0	0	0	0	0	0	0	0
UniRef90_C0FS11	0	0	0	0	0	-0.000116917	0	0	0	0	0	0	0	0	0	0	0	0	0	0	0	0	0	0	0	0	0	0	0	0	0	0	0	0	0	0	0	0	0	0	0	0	0	0	0	0	0	0	0
UniRef90_C0FSN2	0	0	0	0	0	0	0	0	0	0	0	0	0	0	0	0	0	0	0	0	0	0	0	0	0	0	9.1338e-06	0	0	0	0	0	0	0	0	0	0	0	0	0	0	0	0	0	0	0	0	0	0
UniRef90_C0FSN3	0	0	0	0	0	0	0	0	0	0.00122242	0	0	0	0	0	0	0	-4.50188e-05	-2.06074e-05	-0.000153727	0	-0.000192455	0	-0.000104137	-0.000244282	-6.2121e-05	0	0	0	0	0	0	0	0	0	0	0	0	0	0	0	0	0	0	0	0	0	0	0.00054416
UniRef90_C0FUH6	0	0	0	0	0	-0.000155508	0	0	0	0	0	0	0	0	0	0	0	0	0	0	0	0	0	0	0	0	0	0	0	0	0	0	0	-0.000320653	-0.000490326	0	0	0	0	0	0	0	-2.13047e-05	0	0	0	0	0	0
UniRef90_C0WA75	0	0	0	0	0	0	0	0	0	0	0	0	0	0	0	0	0	0	0	0	0	0	0	0	0	0	0	0	0	0	0	0	0	0	0	0	0	0	0	0	0	0	0	0	0	0	0	0	0
UniRef90_C1HUM8	0	0	0	0	0	0	0	0	0	0	0	0	0	0	0	0	0	0	0	4.37825e-05	0	9.38427e-05	0	0	0	0	0	0	0	0	0	0	0	0	0	0	0	0	0	0	0	0	0	0	0	0	0	0	0
UniRef90_C1HUN3	0	0	0	0	0	0	0	0	0	0	0	0	0	0	0	0	0	0	0	0	0	0	0	0	0	0	0	0	0	0	0	0	0	0	0	0	0	0	0	0	0	0	0	0	0	0	0	0	0
UniRef90_C2GYL1	0	0	0	0	0	0	0	0	0	0	0	0	0	0	0	0	0	0	0	0	0	0	0	0	0	0	0	0	0	0	0	0	0	0	0	0	0	0	0	0	0	0	0	0	0	0	0	0	0
UniRef90_C3R2Y6	0	0	0	0	0	0	0	0	0	0	0	0	0	0	0	0	0	0	0	0	0	0	0	0	0	0	0	0	0	0	0	0	0	0	0	0	0	0	0	0	0	-2.91221e-07	0	0	0	0	0	0	0
UniRef90_C3R2Z8	0	0	0	0	0	0	0	0	0	0	0	0	0	0	0	0	0	0	0	0	0	0	0	0	0	0	0	0	0	0	0	0	0	0	0	0	0	0	0	0	0	0	0	0	0	0	0	0	0
UniRef90_C3R2Z9	0	0	0	0	0	0	0	0	0	0	0	0	0	0	0	0	0	0	0	0	0	0	0	0	0	0	0	0	0	0	0	0	0	0	0	0	0	0	0	0	0	-5.2031e-05	0	-9.90085e-05	0	0	0	0	0
UniRef90_C3R370	0	0	0	0	0	6.35603e-05	0	0	0	0	0	0	0	0	0	0	0	0	0	0	0	0	0	0	0	0	0	0	0	0	0	0	0	0	0	0	0	0	0	0	0	0	0	0	0	0	0	0	0
UniRef90_C3R371	0	0	0	0	0	0	0	0	0	0	0	0	0	0	0	0	0	0	0	0	0	0	0	0	0	0	0	0	0	0	0	0	0	0	0	0	0	0	0	0	0	0	0	0	0	0	0	0	0
UniRef90_C3R375	0	0	0	0	0	7.44735e-05	0	0	0	0	0	0	0	0	0	0	0	0	0	0	0	0	0	0	0	0	0	0	0	0	0	0	0	0	0	0	0	0	0	0	0	0	0	0	0	0	0	0	0
UniRef90_C3R379	0	0	0	0	0	0.000119939	0	0	0	0	0	0	0	0	0	0	0	0	0	0	0	0	0	0	0	0	0	0	0	0	0	0	0	0	0	0	0	0	0	0	0	0	0	0	0	0	0	0	0
UniRef90_C3R398	0	0	0	0	0	6.18473e-05	0	0	0	0	0	0	0	0	0	0	0	0	0	0	0	0	0	0	0	0	0	0	0	0	0	0	0	0	0	0	0	0	0	0	0	0	0	0	0	0	0	0	0
UniRef90_C3R3A1	0	0	0	0	0	0	0	0	0	0	0	0	0	0	0	0	0	0	0	0	0	0	0	0	0	0	0	0	0	0	0	0	0	0	0	0	0	0	0	0	0	0	0	0	0	0	0	0	0
UniRef90_C3R3D8	0	0	0	0	0	0	0	0	0	0	0	0	0	0	0	0	0	0	0	0	0	0	0	0	0	0	0	0	0	0	0	0	0	0	0	0	0	0	0	0	0	0	0	0	0	0	0	0	0
UniRef90_C3R3E3	0	0	0	0	0	2.8202e-05	0	0	0	0	0	0	0	0	0	0	0	0	0	0	0	0	0	0	0	0	0	0	0	0	0	0	0	0	0	0	0	0	0	0	0	0	0	0	0	0	0	0	0
UniRef90_C3R486	0	0	0	0	0	0	0	0	0	0	0	0	0	0	0	0	0	0	0	0	0	0	0	0	0	0	0	0	0	0	0	0	0	0	0	0	0	0	0	0	0	0	0	0	0	0	0	0	0
UniRef90_C3R487	0	0	0	0	0	0	0	0	0	0	0	0	-6.7158e-06	0	0	0	0	0	0	0	0	0	0	0	0	0	0	0	0	0	0	-2.75053e-05	0	0	0	0	0	0	0	0	0	0	0	0	0	0	0	0	0
UniRef90_C3R490	0	0	0.000150116	0	0	0	0	0	0	0	0	0	0	0	0	0	0	0	0	0	0	0	0	0	0	0	0	0	0	0	0	-1.10766e-05	0	0	0	0	0	0	0	0	0	0	0	0	0	0	0	0	0
UniRef90_C3R491	0	0	6.18689e-05	0	0	0	0	0	0	0	0	0	0	0	0	0	0	0	0	0	0	0	0	0	0	0	0	0	0	0	0	-1.06845e-05	0	0	0	0	0	0	0	0	0	0	0	0	0	0	0	0	0
UniRef90_C3R492	0	0	0	0	0	0	0	0	0	0	0	0	0	0	0	0	0	0	0	0	0	0	0	0	0	0	0	0	0	0	0	0	0	0	0	0	0	0	0	0	0	0	0	0	0	0	0	0	0
UniRef90_C3R498	0	0	0	0	0	0	0	0	0	0	0	0	0	0	0	0	0	0	0	0	0	0	0	0	0	0	0	0	0	0	0	0	0	0	0	0	0	0	0	0	0	0	0	0	0	0	0	0	0
UniRef90_C3RFV1	0	0	0	0	0	1.72365e-05	0	0	0	0	0	0	0	0	0	0	0	0	0	0	0	0	0	0	0	0	0	0	0	0	0	0	0	0	0	0	0	0	0	0	0	0	0	0	0	0	0	0	0
UniRef90_C3RFW0	0	0	0	0	0	0	0	0	0	0	0	0	0	0	0	0	0	0	0	0	0	0	0	0	0	0	0	0	0	0	0	0	0	0	0	0	0	0	0	0	0	0	0	0	0	0	0	0	0
UniRef90_C4Z2D9	0	0	0	0	0	0	0	0	0	0	0	0	0	0	0	0	0	0	0	0	0	0	0	0	0	0	0	0	0	0	0	0	0	0	0	0	0	0	0	0	0	0	0	0	0	0	0	0	0
UniRef90_C4Z2R6	0	0	0	0	0	0	0	0	0	0	0	0	0	0	0.00182276	0	0	0	0	0	0	0.00014196	0	0	7.28629e-05	3.39434e-05	0	0	0	0	0	0	0	0	0	0	0	0	0	0	0	0	0	0	0	0	0	0	0
UniRef90_C4Z2U0	0	0	0	0	0	0	0	0	0	0	0	0	0	0	0	0	0	0	0	0	0	0	0	0	0	0	0	0	0	0	0	0	0	0	0	0	0	0	0	0	0	0	0	0	0	0	0	0.000124876	0
UniRef90_C4Z360	0	0	0	0	0	-0.000101825	0	0	0	0	0	0	0	0	0	0	0	0	0	0	0	0	0	0	0	0	0	0	0	0	0	0	0	0	0	0	0	0	0	0	0	0	0	0	0	0	0	0	0
UniRef90_C4Z361	0	0	0	0	0	-2.72089e-05	0	0	0	0	0	0	0	0	0	0	0	0	0	0	0	0	0	0	0	0	0	0	0	0	0	0	0	-9.82039e-05	0	0	0	0	0	0	0	0	0	0	0	0	0	0	0
UniRef90_C4Z362	0	0	0	0	0	0	0	0	0	0	0	0	0	0	0	0	0	0	0	0	0	0	0	0	0	0	0	0	0	0	0	0	0	0	0	0	0	0	0	0	0	0	0	0	0	0	0	0	0
UniRef90_C4Z3F9	0	0	0	0	0	-7.07942e-06	0	0	0	0	-0.00119822	0	0	0	0	-0.00172017	-0.000628189	-0.000313581	-0.000734933	-0.000248169	-0.00233434	-0.000275757	0	-0.000700919	-0.00078069	-0.000219618	0	0	0	0	0	0	0	-0.000261115	0	0	-0.00133942	0	0	0	0	0	0	-1.41675e-05	0	0	0	0	0
UniRef90_C4Z411	0	0	0	0	0	0	0	0	0	0	0	0	0	0	0	0	0	0	0	0	0	0	0	0	0	0	0	0	0	0	0	0	0	0	0	0	0	0	0	0	0	0	0	0	0	0	0	0	0
UniRef90_C4Z760	0	0	0	0	0	0	0	0	0	0	0	0	0	0	0	0	0	0	0	0	0	0	0	0	0	0	0	0	0	0	0	0	0	0	0	0	0	0	0	0	0	0	0	0	0	0	0	0	0
UniRef90_C4Z761	0	0	0	0	0	0	0	0	0	0	0	0	0	0	0	0	0	0	0	0	0	0	0	0	0	0	0	0	0	0	0	0	0	0	0	0	0	0	0	0	0	0	0	0	0	0	0	0	0
UniRef90_C4Z763	0	0	0	0	0	0	0	0	0	0	0	0	0	0	0	0	0	0	0	0	0	0	0	0	0	0	0	0	0	0	0	0	0	0	0	0	0	0	0	0	0	0	0	0	0	0	0	0	0
UniRef90_C4Z770	0	0	0	0	0	0	0	0	0	0	0	0	0	0	0	0	0	0	0	-1.53848e-05	0	-5.62384e-05	0	0	-7.17622e-05	-2.83399e-05	0	0	0	0	0	0	0	0	0	0	0	0	0	0	0	0	0	0	0	0	0	0.000118155	0
UniRef90_C4Z798	0	0	0	0	0	0	0	0	0	0	0	0	0	0	0	0	0	0	0	0	0	0	0	0	0	0	0	0	0	0	0	0	0	0	0	0	0	0	0	0	0	0	0	0	0	0	0	0	0
UniRef90_C4Z7Z5	0	0	0	0	0	0	0	0	0	0	0	0	0	0	0	0	0	0	0	0	0	0	0	0	0	0	0	0	0	0	0	0	0	0	0	0	0	0	0	0	0	0	0	0	0	0	0	0	0
UniRef90_C4Z996	0	0	0	0	0	-6.72645e-05	0	0	0	0	0	0	0	0	0	0	0	0	0	0	0	0	0	0	0	0	0	0	0	0	0	0	0	0	0	0	0	0	0	0	0	0	0	0	0	0	0	0	0
UniRef90_C4Z9A0	0	0	3.99003e-05	0	0	0	0	0	0	0	0	0	0	0	0	0	0	0	0	0	0	0	0	0	0	0	0	0	0	0	0	0	0	0	0	0	0	0	0	0	0	0	0	0	0	0	0	0	0
UniRef90_C4Z9A1	0	0	0.000261824	0	0	0	0	0	0	0	0	0	0	0	0	-0.000630186	0	0	0	-0.000156691	-0.000724558	-0.000189273	0	-2.85521e-05	-6.49053e-05	-7.92158e-05	0	0	0	0	0	0	0	0	0	0	0	0	0	0	0	0	0	0	0	0	0	0	0
UniRef90_C4Z9M2	0	0	6.30655e-05	0	0	0	0	0	0	0	0	0	0	0	0	0	0	0	0	0	0	0	0	0	0	0	0	0	0	0	0	0	0	0	0	0	0	0	0	0	0	0	0	0	0	0	0	0	0
UniRef90_C4Z9M4	0	0	0	0	0	0	0	0	0	0	0	0	0	0	0	0	0	0	0	0	0	0	0	0	0	0	0	0	0	0	0	0	0	0	0	0	0	0	0	0	0	0	0	0	0	0	0	0	0
UniRef90_C4Z9N9	0	0	0	0	0	0	0	0	0	0	0	0	0	0	0	0	0	0	0	0	0	0	0	0	0	0	0	0	0	0	0	0	0	0	0	0	0	0	0	0	0	0	0	0	0	0	0	0	0
UniRef90_C4Z9P8	0	0	0	0	0	0	0	0	0	0	0	0	0	0	0	0	0	0	0	0	0	0	0	0	0	0	0	0	0	0	0	0	0	0	0	0	0	0	0	0	0	0	0	0	0	0	0	0	0
UniRef90_C4Z9U8	0	0	0	0	0	0	0	0	0	0	0	0	0	0	0	0	0	0	0	0	0	0	0	0	0	0	0	0	0	0	0	0	0	0	0	0	0	0	0	0	0	0	0	0	0	0	0	0	0
UniRef90_C4ZAM0	0	0	0	0	0	0	0	0	0	0	0	0	0	0	0	0	0	0	0	0	0	0	0	0	0	0	0	0	0	0	0	0	0	0	0	0	0	0	0	0	0	0	0	0	0	0	0	0	0
UniRef90_C4ZBM1	0	0	0	0	0	-3.90706e-05	0	0	0	0	0	0	0	0	0	0	0	0	0	0	0	0	0	0	0	0	0	0	0	0	0	0	0	-0.000364926	-0.000120465	0	0	0	0	0	0	0	0	0	0	0	0	0	0
UniRef90_C4ZBS3	0	0	0	0	0	0	0	0	0	0	0	0	0	0	0	0	0	0	0	0	0	0	0	0	0	0	0	0	0	0	0	0	0	0	0	0	0	0	0	0	0	0	0	0	0	0	0	0.00074613	0
UniRef90_C4ZBU2	0	0	0	0	0	0	0	0	0	0	0	0	0	0	0	0	0	0	0	0	0	0	0	0	0	0	0	0	0	0	0	0	0	0	0	0	0	0	0	0	0	0	0	0	0	0	0	0	0
UniRef90_C4ZC09	0	0	0	0	0	0	0	0	0	0	0	0	0	0	0	0	0	0	0	0	0	0	0	0	0	0	0	0	0	0	0	0	0	0	-0.000285618	0	0	0	0	0	0	0	-2.92941e-05	0	0	0	0	0	0
UniRef90_C4ZC16	0	0	0	0	0	0	0	0	0	0	0	0	-1.47052e-05	0	0	0	0	0	0	0	0	0	0	0	0	0	0	0	0	0	0	0	0	0	0	0	0	0	0	0	0	0	0	0	0	0	0	0	0
UniRef90_C4ZCI0	0	0	0	0	0	0	0	0	0	0	0	1.54249e-05	0	0	0	0	0	0	0	0	0	0	0	0	0	0	0	0	0	0	0	0	0	0	0	0	0	0	0	0	0	0	0	0	0	0	0	0	0
UniRef90_C4ZCX6	0	0	0	0	0	0	0	0	0	0	0	0	0	0	0	0	0	0	0	0	0	0	0	0	0	0	0	0	0	0	0	0	0	0	0	0	0	0	0	0	0	0	0	0	0	0	0	0	0
UniRef90_C4ZD74	0	0	0	0	0	0	0	0	0	0	0	0	0	0	0	0	0	0	0	0	0	0	0	0	0	0	0	0	0	0	0	0	0	0	0	0	0	0	0	0	0	0	0	0	0	0	0	0	0
UniRef90_C4ZD95	0	0	0	0	0	0	0	0	0	0	0	0	0	0	0	0	0	0	0	0	0	0	0	0	0	0	0	0	0	0	0	0	0	0	0	0	0	0	0	0	0	0	0	0	0	0	0	0	0
UniRef90_C4ZDE5	0	0	0	0	0	0	0	0	0	0	0	0	0	0	0	0	0	0	0	0	0	0	0	0	0	0	0	0	0	0	0	0	0	0	0	0	0	0	0	0	0	0	0	0	0	0	0	0	0
UniRef90_C4ZDT4	0	0	0	0	0	-1.88685e-05	0	0	0	0	0	0.00301868	-2.21493e-05	0	0	0	0	0	0	0	0	0	0	0	0	0	0	0	0	0	0	0	0	0	0	0	0	0	0	0	0	0	0	0	0	0	0	0	0
UniRef90_C4ZDV9	0	0	0	0	0	0	0	0	0	0	0	0	0	0	0	0	0	0	0	0	0	0	0	0	0	0	0	0	0	0	0	0	0	0	0	0	0	0	0	0	0	0	0	0	0	0	0	0	0
UniRef90_C4ZDW3	0	0	0	0	0	0	0	0	0	0	0	0	0	0	0	0	0	0	0	0	0	-3.51225e-05	0	0	0	-2.1566e-05	0	0	0	0	0	0	0	0	0	0	0	0	0	0	0	0	0	0	0	0	0	0.000389925	0
UniRef90_C4ZE30	0	0	0	0	0	0	0	0	0	0	0	0	0	0	0	0	0	0	0	0	0	0	0	0	0	0	0	0	0	0	0	0	0	0	0	0	0	0	0	0	0	0	0	0	0	0	0	0	0
UniRef90_C4ZE34	0	0	0	0	0	0	0	0	0	0	0	0	0	0	0	0	0	0	0	0	0	0	0	0	0	0	0	0	0	0	0	0	0	0	0	0	0	0	0	0	0	0	0	0	0	0	0	0	0.000317031
UniRef90_C4ZE35	0	0	0	0	0	0	0	0	0	0	0	0	0	0	0	0	0	0	0	0	0	0	0	0	0	0	0	0	0	0	0	0	0	0	0	0	0	0	0	0	0	0	0	0	0	0	0	0	0
UniRef90_C4ZE36	0	0	0	0	0	0	0	0	0	0	0	0	0	0	0	0	0	0	0	0	0	0	0	0	0	0	0	0	0	0	0	0	0	0	0	0	0	0	0	0	0	0	0	0	0	0	0	0	0
UniRef90_C4ZE38	0	0	0	0	0	0	0	0	0	0	0	0	0	0	0	0	0	0	0	0	0	0	0	0	0	0	0	0	0	0	0	0	0	0	0	0	0	0	0	0	0	0	0	0	0	0	2.32884e-05	2.50947e-05	0.00108526
UniRef90_C4ZE39	0	0	0	0	0	0	0	0	0	0	0	0	0	0	0	0	0	0	0	0	0	0	0	0	0	0	0	0	0	0	0	0	0	0	0	0	0	0	0	0	0	0	0	0	0	0	0	0	0.000292338
UniRef90_C4ZE42	0	0	0	0	0	0	0	0	0	0	0	0	0	0	0	0	0	0	0	0	0	0	0	0	0	0	0	0	0	0	0	0	0	0	0	0	0	0	0	0	0	0	0	0	0	0	0	0	0
UniRef90_C4ZE46	0	0	0	0	0	0	0	0	0	0	0	0	0	0	0	0	0	0	0	0	0	-2.19332e-05	0	0	0	0	0	0	0	0	0	0	0	0	0	0	0	0	0	0	0	0	0	0	0	0	0	0	0
UniRef90_C4ZE66	0	0	0	0	0	0	0	0	0	0	0	0	0	0	0	0	0	0	0	0	0	0	0	0	0	0	0	0	0	0	0	0	0	0	0	0	0	0	0	0	0	0	0	0	0	0	0.000280378	0	0.000205187
UniRef90_C4ZE75	0	0	0	0	0	0	0	0	0	0	0	0	0	0	0	0	0	0	0	0	0	0	0	0	0	0	0	0	0	0	0	0	0	0	7.22386e-05	0	0	0	0	0	0	0	0	0	0	0	0	0	0
UniRef90_C4ZE87	0	0	0	0	0	0	0	0	0	0	0	0	0	0	0	0	0	0	0	0	0	0	0	0	0	0	0	0	0	0	0	0	0	0	0	0	0	0	0	0	0	0	0	0	0	0	0	0	0
UniRef90_C4ZEA9	0	0	0	0	0	0	0	0	0	0	0	0	0	0	0	0	0	0	0	0	0	0	0	0	0	0	0	0	0	0	0	0	0	0	0	0	0	0	0	0	0	0	-5.07684e-06	0	0	0	0	0	0
UniRef90_C4ZEC1	0	0	0	0	0	0	0	0	0	0	0	0	0	0	0	0	0	0	0	0	0	0	0	0	0	0	0	0	0	0	0	0	0	-4.13079e-05	0	0	0	0	0	0	0	0	0	0	0	0	0	0	0
UniRef90_C4ZED6	0	0	0	0	0	0	0	0	0	0	0	0	0	0	0	0	0	0	0	0	0	0	0	0	0	0	0	0	0	0	0	0	0	0	0	0	0	0	0	0	0	0	0	0	0	0	0	0	0
UniRef90_C4ZED7	0	0	0	0	0	0	0	0	0	0	0	0	0	0	0	0	0	0	0	0	0	0	0	0	0	0	0	0	0	0	0	0	0	0	0	0	0	0	0	0	0	0	0	0	0	0	0	0	0
UniRef90_C4ZEM7	0	0	0	0	0	0	0	0	0	0	0	4.48086e-05	0	0	0	0	0	0	0	0	0	-2.75784e-05	0	0	0	0	0	0	0	0	0	0	0	0	0	0	0	0	0	0	0	0	0	0	0	0	0	0.00060371	0
UniRef90_C4ZEN0	0	0	9.87271e-05	0	0	0	0	0	0	0	0	0	0	0	0	0	0	0	0	0	0	0	-2.18825e-05	0	0	0	0.000176081	0	0	0	0	0	0	0	0	0	0	0	0	0	0	-1.94628e-06	0	0	0	0	0	0	0
UniRef90_C4ZEN9	0	0	0	0	0	0	0	0	0	0	0	0	0	0	0	0	0	0	0	0	0	0	0	0	0	0	0	0	0	0	0	0	0	0	0	0	0	0	0	0	0	0	0	0	0	0	0	0	0
UniRef90_C4ZEP0	0	0	0	0	0	0	0	0	0	0	0	0	0	0	0	0	0	0	0	0	0	0	0	0	0	0	0	0	0	0	0	0	0	0	0	0	0	0	0	0	0	0	0	0	0	0	0	0	0
UniRef90_C4ZEP1	0	0	0	0	0	0	0	0	0	0	0	0	0	0	0	0	0	0	0	0	0	0	0	0	0	0	0	0	0	0	0	0	0	-1.67631e-05	0	0	0	0	0	0	0	0	0	0	0	0	0	0	0
UniRef90_C4ZEP4	0	0	0	0	0	0	0	0	0	0	0	0	0	0	0	0	0	0	0	0	0	0	0	0	0	0	0	0	0	0	0	0	0	0	0	0	0	0	0	0	0	0	0	0	0	0	0	0	0
UniRef90_C4ZEP5	0	0	0	0	0	0	0	0	0	0	0	0	0	0	0	0	0	0	0	0	0	0	0	0	0	0	0	0	0	0	0	0	0	0	0	0	0	0	0	0	0	0	0	0	0	0	0	0	0
UniRef90_C4ZEP6	0	0	0	0	0	0	0	0	0	0	0	0	0	0	0	0	0	0	0	0	0	0	0	0	0	0	0	0	0	0	0	0	0	0	0	0	0	0	0	0	0	0	0	0	0	0	0	0	0
UniRef90_C4ZEP7	0	0	0	0	0	0	0	0	0	0	0	0	0	0	0	0	0	0	0	0	0	0	0	0	0	0	0	0	0	0	0	0	0	0	0	0	0	0	0	0	0	0	0	0	0	0	0	0	0
UniRef90_C4ZEQ7	0	0	0	0	0	0	0	0	0	0	0	0	0	0	0	0	0	0	0	0	0	0	0	0	0	0	0	0	0	0	0	0	0	0	0	0	0	0	0	0	0	0	0	0	0	0	0	0	0
UniRef90_C4ZEQ8	0	0	0	0	0	0	0	0	0	0	0	0	0	0	0	0	0	0	0	0	0	0	0	0	0	0	0	0	0	0	0	0	0	0	0	0	0	0	0	0	0	0	0	0	0	0	0	0	0
UniRef90_C4ZER7	0.000129943	0	0	0	0	0	0	-8.84886e-06	-6.49778e-05	0	0	0	-1.735e-05	0	0	0	0	0	0	0	0	0	0	0	0	0	0	0	0	0	0	0	0	0	0	0	0	0	0	0	0	0	0	0	0	0	0	0	0
UniRef90_C4ZER8	7.57191e-05	0	0	0	0	0	0	0	0	0	0	0	0	0	0	0	0	0	0	0	0	0	0	0	0	0	0	0	0	0	0	0	0	0	0	0	0	0	0	0	0	0	0	0	0	0	0	0	0
UniRef90_C4ZES0	0	0	0	0	0	0	0	0	0	0	0	0	-2.26691e-05	0	0	0	0	0	0	0	0	0	0	0	0	0	0	0	0	0	0	0	-1.87984e-05	-0.00010903	0	0	0	0	0	0	0	-2.80024e-05	0	-4.68588e-05	0	0	0	0	0
UniRef90_C4ZES8	0	0	0	0	0	0	0	0	0	0	0	0	0	0	0	0	0	0	0	0	0	0	0	0	0	0	0	0	0	0	0	0	0	0	0	0	0	0	0	0	0	0	0	0	0	0	0	0	0
UniRef90_C4ZES9	0	0	0	0	0	0	0	0	0	0	0	0	0	0	0	0	0	0	0	0	0	0	0	0	0	0	7.8806e-05	0	0	0	0	0	0	0	0	0	0	0	0	0	0	0	0	0	0	0	0	5.82217e-05	0
UniRef90_C4ZET0	0	0	0	0	0	0	0	0	0	0	0	0	0	0	0	0	0	0	0	0	0	0	0	0	0	0	0	0	0	0	0	0	0	0	0	0	0	0	0	0	0	0	0	0	0	0	0	0	0
UniRef90_C4ZET1	0	0	0	0	0	0	0	0	0	0	0	0	0	0	0	0	0	0	0	0	0	0	0	0	0	0	3.12228e-06	0	0	0	0	0	0	0	0	0	0	0	0	0	0	0	0	0	0	0	0	0	0
UniRef90_C4ZET2	0	0	0	0	0	0	0	0	0	0	0	0	0	0	0	0	0	0	0	0	0	0	0	0	0	0	0	0	0	0	0	0	0	0	0	0	0	0	0	0	0	0	0	0	0	0	0	0	0
UniRef90_C4ZFD9	0	0	0	0	0	0	0	0	0	0	0	0	0	0	0	0	0	0	0	0	0	0	0	0	0	0	0	0	0	0	0	0	0	0	0	0	0	0	0	0	0	0	0	0	0	0	0	0	0
UniRef90_C4ZFF0	0	0	0	0	0	0	0	0	0	0	0	0	0	0	0	0	0	0	0	0	0	0	0	0	0	0	0	0	0	0	0	0	0	0	0	0	0	0	0	0	0	0	0	0	0	0	0	0	0
UniRef90_C4ZFF1	0	0	0	0	0	0	0	0	0	0	0	0	0	0	0	0	0	0	0	0	0	0	0	0	0	0	0	0	0	0	0	0	0	0	0	0	0	0	0	0	0	0	0	0	0	0	0	0	0
UniRef90_C4ZFF2	0	0	0	0	0	0	0	0	0	0	0	0	0	0	0	0	0	0	0	0	0	0	0	0	0	0	0	0	0	0	0	0	0	0	0	0	0	0	0	0	0	0	0	0	0	0	0	0	0
UniRef90_C4ZFG2	0	0	0	0	0	0	0	0	0	0	0	0	0	0	0	0	0	0	0	0	0	0	0	0	0	0	0	0	0	0	0	0	0	0	0	0	0	0	0	0	0	0	0	0	0	0	0	0.00014566	0
UniRef90_C4ZFG3	0	0	0	0	0	0	0	0	0	0	0	0	0	0	0	0	0	0	0	0	0	0	0	0	0	0	0	0	0	0	0	0	0	0	0	0	0	0	0	0	0	0	0	0	0	0	0	0	0
UniRef90_C4ZFG4	0	0	0	0	0	0	0	0	0	0	0	0	0	0	0	0	0	0	0	0	0	0	0	0	0	0	0	0	0	0	0	0	0	0	0	0	0	0	0	0	0	0	0	0	0	0	0	0	0
UniRef90_C4ZFG5	0	0	0	0	0	0	0	0	0	0	0	0	0	0	0	0	0	0	0	0	0	0	0	0	0	0	0	0	0	0	0	0	0	0	0	0	0	0	0	0	0	0	0	0	0	0	0	0	0
UniRef90_C4ZFI5	0	0	0	0	0	0	0	0	0	0	0	0	0	0	0	0	0	0	0	0	0	0	0	0	0	0	0	0	0	0	0	0	0	0	0	0	0	0	0	0	0	0	0	0	0	0	0	0	0
UniRef90_C4ZFJ1	0	0	0	0	0	0	0	0	0	0	0	0	0	0	0	0	0	0	0	0	0	0	0	0	0	0	0	0	0	0	0	0	0	0	0	0	0	0	0	0	0	0	0	0	0	0	0	0	0
UniRef90_C4ZFJ2	0	0	0	0	0	0	0	0	0	0	0	0	0	0	0	0	0	0	0	0	0	0	0	0	0	0	0	0	0	0	0	0	0	0	0	0	0	0	0	0	0	0	0	0	0	0	0	0	0
UniRef90_C4ZFJ3	0	0	0	0	0	0	0	0	0	0	0	0	0	0	0	0	0	0	0	0	0	0	0	0	0	0	0	0	0	0	3.93605e-05	0	0	0	0.000383623	0	0.00077877	0	0	0	0	0	0	0	0	0	0	0	0
UniRef90_C4ZFJ4	0	0	0	0	0	0	0	0	0	0	0	0	0	0	0	0	0	0	0	0	0	0	0	0	0	0	0	0	0	0	0	0	0	0	0	0	0	0	0	0	0	0	0	0	0	0	0	0	0
UniRef90_C4ZFT5	0	0	0	0	0	0	0	0	0	0.00264638	0	0.00343412	0	0	0	0	0	0	0	-8.01634e-06	0	-0.000133157	0	0	0	0	0	0	0	0	0	0	0	0	0	0	0	0	0	0	0	0	0	0	0	0	0	0	0
UniRef90_C4ZHG8	0	0	0	0	0	0	0	0	0	0	0	0	0	0	0	0	0	0	0	0	0	0	0	0	0	0	0	0	0	0	0	0	0	0	0	0	0	0	0	0	0	0	0	0	0	0	0	0	0
UniRef90_C4ZHG9	0	0	0	0	0	0	0	0	0	0	0	0	0	0	0	0	0	0	0	0	0	0	0	0	0	0	0	0	0	0	0	0	0	0	0	0	0	0	0	0	0	0	0	0	0	0	0	0	0
UniRef90_C4ZHH1	0	0	0	0	0	0	0	0	0	0	0	0	0	0	0	0	0	0	0	0	0	0	0	0	0	0	0	0	0	0	0	0	0	0	0	0	0	0	0	0	0	0	0	0	0	0	0	0	0
UniRef90_C4ZHS0	0	0	0	0	0	0	0	0	0	0	0	0	0	0	0	0	0	0	0	0	0	0	0	0	0	0	0	0	0	0	0	0	0	0	0	0	0	0	0	0	0	0	0	0	0	0	0	0	0
UniRef90_C5EDJ4	0	0	0	0	0	0	0	0	0	0	0	0	0	0	0	0	0	0	0	0	0	0	0	0	0	0	0	0	0	0	0	0	0	0	0	0	0	0	0	0	0	0	0	0	0	0	0	0.000621893	0
UniRef90_C5EDJ5	0	0	0	0	0	0	0	0	0	0	0	0	0	0	0	0	0	0	0	0	0	0	0	0	0	0	0	0	0	0	0	0	0	0	0	0	0	0	0	0	0	0	0	0	0	0	0.000146735	0	0
UniRef90_C5EWS2	0	0	0	0	0	0	0	0	0	0	0	0	0	0	0	0	0	0	0	0	0	0	0	0	0	0	0	0	0	0	0	0	0	0	0	0	0	0	0	0	0	0	0	0	0	0	0	0	0
UniRef90_C6IUU9	0	0	0	0	0	0	0	0	0	0	0	0	0	0	0	0	0	0	0	0	0	0	0	0	0	0	0	0	0	0	0	0	0	0	0	0	0	0	0	0	0	0	0	0	0	0	0	0	0
UniRef90_C6J9Q2	0	0	0	0	0	0	0	0	0	0	0	0	0	0	0	0	0	0	0	0	0	0	0	0	0	0	0	0	0	0	0	0	0	0	0	0	0	0	0	0	0	0	0	0	0	0	0	0	0
UniRef90_C6JAD5	0	0	0	0	0	0	0	0	0	0	0	0	0	0	0	0	0	0	0	0	0	0	0	0	0	0	0	0	0	0	0	0	0	0	0	0	0	0	0	0	0	0	0	0	0	0	0	0	0
UniRef90_C6JCE1	0	0	0	0	0	0	0	0	0	0	0	0	0	0	0	0	0	0	0	0	0	0	0	0	0	0	0	0	0	0	0	0	0	0	0	0	0	0	0	0	0	0	0	0	0	0	0	0	0
UniRef90_C6JCE2	0	0	0	0	0	0	0	0	0	0	0	0	0	0	0	0	0	0	0	0	0	0	0	0	0	0	0	0	0	0	0	0	0	0	0	0	0	0	0	0	0	0	0	0	0	0	0	0	0
UniRef90_C6JD79	0	0	0	0	0	0	0	0	0	0	0	0	0	0	0	0	0	0	0	0	0	0	0	0	0	0	0	0	0	0	2.07896e-05	0	0	0	0	0	0	0	0	0	0	0	0	0	0	0	0	0	0
UniRef90_C6JF96	0	0	0	0	0	0	0	0	0	0	0	0	0	0	0	0	0	0	0	0	0	0	0	0	0	0	0	0	0	0	0	0	0	0	0	0	0	0	0	0	0	0	0	0	0	0	0	5.52919e-05	0
UniRef90_C6JHS6	0	0	0	0	0	0	0	0	0	0	0	0	0	0	0	0	0	0	0	0	0	0	0	0	0	0	0	0	0	0	0	0	0	0	0	0	0	0	0	0	0	0	0	0	0	0	0	0	0
UniRef90_C6JHT2	0	0	0	0	0	0	0	0	0	0	0	0	0	0	0	0	0	0	0	0	0	0	0	0	0	0	0	0	0	0	0	0	0	0	0	0	0	0	0	0	0	0	0	0	0	0	0	0	0
UniRef90_C6JHT7	0	0	0	0	0	0	0	0	0	0	0	0	0	0	0	0	0	0	0	0	0	0	0	0	0	0	0	0	0	0	0	0	0	0	0	0	0	0	0	0	0	0	0	0	0	0	0	0	0
UniRef90_C6JHT8	0	0	0	0	0	0	0	0	0	0	0	0	0	0	0	0	0	0	0	0	0	0	0	0	0	0	0	0	0	0	0	0	0	0	0	0	0	0	0	0	0	0	0	0	0	0	0	0	0
UniRef90_C6JHV8	0	0	0	0	0	0	0	0	0	0	0	0	0	0	0	0	0	0	0	0	0	-2.07771e-05	0	0	0	0	0	0	0	0	0	0	0	0	0	0	2.44353e-05	0	0	0	0	0	0	0	0	0	0	0	0
UniRef90_C7GEU7	0	0	0	0	0	0	0	0	0	0.000446487	0	0.00269157	0	0	0	0	0	0	0	0	0	0	0	0	0	0	0	0	0	0	0	0	0	0	0	0	0	0	0	0	0	0	0	0	0	0	0	0	0
UniRef90_C7GG49	0	0	0	0	0	0	0	0	0	0	0	0	0	0	0	0	0	0	0	0	0	0	0	0	0	0	0	0	0	0	0	0	0	0	0	0	0	0	0	0	0	0	0	0	0	0	0.000383903	0.000578851	0
UniRef90_C7GGP7	0	0	0	0	0	0	0	0	0	0	0	0	0	0	0	0	0	0	0	0	0	0	0	0	0	0	0	0	0	0	0	0	0	0	0	0	0	0	0	0	0	0	0	0	0	0	0	0	0
UniRef90_C7GGW0	0	0	0	0	0	0	0	0	0	0	0	0.00158166	0	0	0	0	0	0	0	0	0	0	0	0	0	0	0	0	0	0	0	0	0	0	0	0	0	0	0	0	0	0	0	0	0	0	0.000780311	0.00103781	0
UniRef90_C7GIG6	0	0	0	0	0	0	0	0	0	0	0	0	0	0	0	0	0	0	0	0	0	0	0	0	0	0	0	0	0	0	0	0	0	0	0	0	0	0	0	0	0	0	0	0	0	0	0	0.000453874	0
UniRef90_C7GII1	0	0	0	0	0	0	0	0	0	0	0	0	0	0	0	0	0	0	0	0	0	0	0	0	0	0	0	0	0	0	-3.01215e-06	0	0	-0.00025428	0	0	0	0	0	0	0	0	0	0	0	0	0	0	0
UniRef90_C7H225	0	0	0	0	0	0	0	0	0	0	0	0	0	0	0	0	0	0	0	0	0	0	0	0	0	0	0	0	0	0	0	0	0	-8.75597e-05	0	0	0	0	0	0	0	0	-3.54781e-05	0	0	0	0	0	0
UniRef90_C7H2B3	0	0	0	0	0	0	0	0	0	0	0	0	0	0	0	0	0	0	0	0	0	0	0	0	0	0	0	0	0	0	0	0	0	0	0	0	0	0	0	0	0	0	0	0	0	0	0	0	0
UniRef90_C7H3I9	0	0	0	0	0	-3.48076e-05	0	-1.16794e-06	-2.38206e-05	0	0	0	-1.79297e-05	0	0	0	0	0	0	0	0	0	0	0	0	0	0	0	0	0	0	0	-9.90866e-05	0	0	-0.00027983	0	0	0	0	-4.73324e-06	-5.09129e-05	0	-0.000145686	0	0	0	0	0
UniRef90_C7H3J4	0	0	0	0	0	-7.10309e-05	0	-3.99322e-05	0	0	0	0	-3.02052e-05	0	0	0	0	0	0	0	0	0	0	0	0	0	0	0	0	0	0	0	0	0	0	0	0	0	0	0	0	0	0	0	0	0	0	0	0
UniRef90_C7H3M7	0	0	0	0	0	0	0	-6.901e-05	0	0	0	0	-1.1736e-05	0	0	0	0	0	0	0	0	0	0	0	0	0	0	0	0	0	-0.000238636	0	0	-0.000118086	0	0	0	0	0	0	-1.73786e-06	0	0	0	0	0	0	0	0
UniRef90_C7H578	0	0	0	0	0	0	0	0	0	0	0	0	0	0	0	0	0	0	0	0	0	0	0	0	0	0	0	0	0	0	0	0	0	0	0	0	0	0	0	0	0	0	0	0	0	0	0	0	-0.00102878
UniRef90_C7H7M1	0	0	0	0	0	0	0	0	0	0	0	0	0	0	0	0	0	0	0	0	0	0	0	0	0	0	0	0	-3.23858e-05	0	0	0	0	0	0	0	0	0	0	0	0	0	0	0	0	0	0	0	0
UniRef90_C7H8A2	0	0	0	0	0	0	0	0	0	0	0	0	0	0	0	0	0	0	0	0	0	0	0	0	0	0	0	0	0	0	0	0	0	0	0	0	0	0	0	0	0	0	0	0	0	0	0	0	0
UniRef90_C7H9G5	0	0	0	0	0	0	0	0	0	0	0	0	0	0	0	0	0	0	0	0	0	0	0	0	0	0	0	0	0	0	0	0	0	0	0	0	0	0	0	0	0	0	0	0	0	0	0	0	0
UniRef90_C7HAG5	3.39515e-05	0	0	0	0	0	0	0	0	0	0	0	-1.14014e-05	0	0	0	0	0	0	0	0	0	0	0	0	0	0	0	-0.000328514	0	0	0	-0.000121404	-7.29818e-05	0	-0.000950777	0	0	0	0	-0.000138607	0	0	0	0	0	0	0	0
UniRef90_C7T765	0	0	0	0	0	0	0	0	0	0	0	0	0	0	0	0	0	0	0	0	0	0	0	0	0	0	0	0	0	0	0	0	0	0	0	0	0	0	0	0	0	0	0	0	0	0	0	0	0
UniRef90_C7U178	0	0	0	0	0	0	0	0	0	0	0	0	0	0	0	0	0	0	0	0	0	0	0	0	0	0	0	0	0	0	0	0	0	0	0	0	0	0.000171246	0.000154369	0	0	0	0	0	0	0	0	0	0
UniRef90_C9B2Y6	0	0	0	0	0	0	0	0	0	0	0	0	0	0	0	0	0	0	0	0	0	0	0	0	0	0	0	0	0	0	0	0	0	0	0	0	0	0	0	0	0	0	0	0	0	0	0	0	0
UniRef90_C9XSM7	0	0	0	0	0	0	0	0	0	0	0	0	0	0	0	0	0	0	0	0	0	0	0	0	0	0	0	0	0	0	0	0	0	0	0	0	0	0	0	0	0	0	0	0	0	0	0	0	0
UniRef90_C9YME0	0	0	0	0	0	0	0	0	0	0	0	0	0	0	0	0	0	0	0	0	0	0	0	0	0	0	0	0	0	0	0	0	0	0	0	0	0	0	0	0	0	0	0	0	0	0	0	0	0
UniRef90_C9YME1	0	0	0	0	0	0	0	0	0	0	0	0	0	0	0	0	0	0	0	0	0	0	0	0	0	0	0	0	0	0	0	0	0	0	0	0	0	0	0	0	0	0	0	0	0	0	0	0	0
UniRef90_C9YME3	0	0	0	0	0	0	0	0	0	0	0	0	0	0	0	0	0	0	0	0	0	0	0	0	0	0	0	0	0	0	0	0	0	0	0	0	0	0	0	0	0	0	0	0	0	0	0	0	0
UniRef90_C9YMF0	0	0	0	0	0	0	0	0	0	0	0	0	0	0	0	0	0	0	0	0	0	0	0	0	0	0	0	0	0	0	0	0	0	0	0	0	0	0	0	0	0	0	0	0	0	0	0	0	0
UniRef90_C9YMF2	0	0	0	0	0	0	0	0	0	0	0	0	0	0	0	0	0	0	0	0	0	0	0	0	0	0	0	0	0	0	0	0	0	0	0	0	0	0	0	0	0	0	0	0	0	0	0	0	0
UniRef90_C9YMF3	0	0	0	0	0	0	0	0	0	0	0	0.00146908	0	0	0	0	0	0	0	0	0	0	0	0	0	0	0	0	0	0	0	0	0	0	0	0	0	0	0	0	0	0	0	0	0	0	0	0	0
UniRef90_C9YMF4	0	0	0	0	0	0	0	0	0	0	0	0	0	0	0	0	0	0	0	0	0	0	0	0	0	0	0	0	0	0	0	0	0	0	0	0	0	0	0	0	0	0	0	0	0	0	0.000267212	0	0
UniRef90_C9YMF5	0	0	0	0	0	0	0	0	0	0	0	0	0	0	0	0	0	0	0	0	0	0	0	0	0	0	0	0	0	0	0	0	0	0	0	0	0	0	0	0	0	0	0	0	0	0	0	0	0
UniRef90_C9YMG6	0	0	0	0	0	0	0	0	0	0	0	0	0	0	0	0	0	0	0	0	0	0	0	0	0	0	0	0	0	0	0	0	0	0	0	0	0	0	0	0	0	0	0	0	0	0	0	0	0
UniRef90_C9YMG7	0	0	0	0	0	0	0	0	0	0	0	0	0	0	0	0	0	0	0	0	0	0	0	0	0	0	0	0	0	0	0	0	0	-5.70486e-05	0	0	0	0	0	0	0	0	0	0	0	0	0	0	0
UniRef90_C9YMH6	3.49301e-05	0	0	0	0	0	0	0	0	0	0	0	0	0	0	0	0	0	0	0	0	0	0	0	0	0	0	0	0	0	0	0	-1.73187e-05	0	0	0	0	0	0	0	0	0	0	0	0	0	0	0	0
UniRef90_D0TLK8	0	0	0	0	0	0	0	0	0	0	0	0	0	0	0	0	0	0	0	0	0	-3.44876e-05	0	0	0	0	0	0	0	0	0	0	0	0	0	0	0	0	0	0	0	0	0	0	0	0	0	0	0
UniRef90_D3AK44	0	0	0	0	0	0	0	0	0	0	0	0	0	0	0	0	0	0	0	0	0	-0.000118011	0	0	0	0	0	0	0	0	0	0	0	0	0	0	0	0	0	0	0	0	0	0	0	0	0	0	0
UniRef90_D4J4D9	0	0	0	0	0	0	0	0	0	0	0	0	0	0	0	0	0	0	0	0	0	0	0	0	0	0	0	0	0	0	0	0	0	0	0	0	0	0	0	0	0	0	0	0	0	0	0	0	0
UniRef90_D4J5R9	0	0	0	0	0	0	0	0	0	0	0	0	0	0	0	0	0	0	0	0	0	0	0	0	0	0	0	0	0	0	0	0	0	0	0	0	0	0	0	0	0	0	0	0	0	0	0	0	0
UniRef90_D4J5S0	0	0	0	0	0	0	0	0	0	0	0	0	0	0	0	0	0	0	0	0	0	0	0	0	0	0	0	0	0	0	0	0	0	0	0	0	0	0	0	0	0	0	0	0	0	0	0	0	0
UniRef90_D4J8V8	0	0	0	0	0	2.5638e-05	0	0	0	0	0	0	9.09173e-06	0	0	0	0	0	0	0	0	0	0	0	0	0	0	0	0	0	0.00022766	0	0	0	0	0	0	0	0	0	0	0	0	0	0	0	0	0	0.000129735
UniRef90_D4J9B7	0	0	0	0	0	0	0	0	0	0	0	0	0	0	0	0	0	0	0	0	0	0	0	0	0	0	0	0	0	0	0	0	0	0	0	0	0	0	0	0	0	0	0	0	0	0	0	0	0
UniRef90_D4JA35	0	0	0	0	0	0	0	0	0	0	0	0	0	0	0	0	0	0	0	0	0	0	0	0	0	0	0	0	0	0	0	0	0	0	0	0	0	0	0	0	0	0	0	0	0	0	0	0	0
UniRef90_D4JA42	0	0	0	0	0	0	0	0	0	0	0	0	0	0	0	0	0	0	0	0	0	0	0	0	0	0	0	0	0	0	0	0	0	0	0	0	0	0	0	0	0	0	0	0	0	0	0	0	0
UniRef90_D4JA96	0	0	0	0	0	0	0	0	0	0	0	0	0	0	0	0	0	0	0	0	0	0	0	0	0	0	0	0	0	0	0	0	0	0	0	0	0	0	0	-0.000358977	0	0	0	0	0	0	0	0	0
UniRef90_D4JBN6	0	0	0	0	0	-7.26479e-06	0	0	0	0	0	0	-3.39454e-06	0	0	0	0	-5.42542e-05	-3.29839e-05	-7.65889e-05	0	-0.000133449	0	-3.46971e-05	-0.000195429	-9.93206e-05	0	0	0	0	0	0	0	0	0	0	0	0	0	0	0	0	0	0	0	0	0	0	0
UniRef90_D4JD88	0	0	0	0	0	0	0	0	0	0	0	0	0	0	0	0	0	0	0	0	0	0	0	0	0	0	0	0	0	0	0	0	0	0	0	0	0	0	0	0	0	0	0	0	0	0	0	0	0
UniRef90_D4JD91	0	0	0	0	0	0	0	0	0	0	0	0	0	0	0	0	0	0	0	0	0	0	0	0	0	0	0	0	0	0	0	0	0	0	0	0	0	0	0	0	0	0	0	0	0	0	0	0	0
UniRef90_D4JG70	0	0	0	0	0	0	0	0	0	0	0	0	0	0	0	0	0	0	0	0	0	0	0	0	0	0	0	0	0	0	0	0	0	0	0	0	0	0	0	0	0	0	0	0	0	0	0	0	0
UniRef90_D4JJK0	0	0	0	0	0	0	0	0	0	0	0	0	0	0	0	0	0	0	0	0	0	0	0	0	0	0	0	0	0	0	0	0	0	0	0	0	0	0	0	0	0	0	0	0	0	0	0	0	0
UniRef90_D4JMG5	0	0	0	0	0	0	0	0	0	0	0	0	0	0	0	0	0	0	0	0	0	0	0	0	0	0	0	0	0	0	0	0	0	0	0	0	0	0	0	0	0	0	0	0	0	0	0	0	0
UniRef90_D4JMG6	0	0	0	0	0	0	0	0	0	0	0	0	0	0	0	0	0	0	0	0	0	0	0	0	0	0	0	0	0	0	0	0	0	0	0	0	0	0	0	0	0	0	0	0	0	0	0	0	0
UniRef90_D4JMG7	0	0	0	0	0	0	0	0	0	0	0	0	0	0	0	0	0	0	0	0	0	0	0	0	0	0	0	0	0	0	0	0	0	0	0	0	0	0	0	0	0	0	0	0	0	0	0	0	0
UniRef90_D4JMV2	0	0	0	0	0	0	0	0	0	0	0	0	0	0	0	0	0	0	0	0	0	0	0	0	0	0	0	0	0	0	0	0	0	0	0	0	0	0	0	0	0	0	0	0	0	0	0	0	0
UniRef90_D4JMV4	0	0	0	0	0	0	0	0	0	0	0	0	0	0	0	0	0	0	0	0	0	-5.04289e-06	0	0	0	0	0	0	0	0	0	0	0	0	0	0	0	0	0	0	0	0	0	0	0	0	0	0	0
UniRef90_D4JN77	0	0	0	0	0	0	0	0	0	0	0	0	0	0	0	0	0	0	0	0	0	0	0	0	0	0	0	0	0	0	0	0	0	0	0	0	0	0	0	0	0	0	0	0	0	0	0	0	0
UniRef90_D4JNY5	0	0	0	0	0	0	0	0	0	0	0	0	0	0	0	0	0	0	0	0	0	0	0	0	0	0	0	0	0	0	0	0	0	0	0	0	0	0	0	0	0	0	0	0	0	0	0	0	0
UniRef90_D4JQL2	0.000105455	0	0.000195944	0	0	-6.01495e-05	0	0	-4.45157e-05	0.000112308	0	0.000723883	0	0	0	0	0	0	0	-5.59604e-05	0	-3.55503e-05	-0.000173183	0	0	-5.91199e-06	0.00141975	0	0	0	0	-2.37439e-05	0	0	0	0	0	0.000560942	0.000506257	0	0	0	0	0	0	0.000541983	0	0	0
UniRef90_D4JQL5	0	0	4.69735e-05	5.11353e-05	0	-6.47167e-06	0	0	0	0	0	0	0	0	0	0	0	0	0	0	0	0	-9.04621e-05	0	0	0	0.000957435	0	0	0	0	-1.29144e-05	0	0	0	0	0	0	0	0	0	-3.84449e-05	0	0	0	0	0	0	0
UniRef90_D4JQL6	0	0	0	1.47424e-05	0	-3.30539e-05	0	0	0	0	0	0	0	0	0	0	0	0	0	-7.54934e-05	0	-4.3536e-05	0	0	0	-6.50954e-05	0.000202591	0	0	0	0	0	0	0	0	0	0	0	0	0	0	0	0	0	-3.17379e-05	0	0	0	0
UniRef90_D4JT30	0	0	0	0	0	0	0	0	0	0	0	0	0	0	0	0	0	0	0	0	0	0	0	0	0	0	0	0	0	0	0	0	0	0	0	0	0	0	0	0	0	0	0	0	0	0	0	0	0
UniRef90_D4JU02	0	0	0	0	0	0	0	0	0	0	0	0.00213442	0	0	0	0	0	0	0	0	0	0	0	0	0	0	0	0	0	0	0	0	0	0	0	0	0	0	0	0	0	0	0	0	0	0	0	0.000859701	0
UniRef90_D4JXZ1	0	0	0	0	0	0	0	0	0	0	0	0	0	0	0	0	0	0	0	0	0	0	0	0	0	0	0	0	0	0	0	0	0	0	0	0	0	0	0	0	0	0	0	0	0	0	0	0	0
UniRef90_D4JXZ2	0	0	0	0	0	0	0	0	0	0	0	0	0	0	0	0	0	0	0	0	0	0	0	0	0	0	0	0	0	0	0	0	0	0	0	0	0	0	0	0	0	0	0	0	0	0	0	0	0
UniRef90_D4JZG0	0	0	0	0	0	0	0	0	0	0	0	0	0	0	0	0	0	0	0	0	0	0	0	0	0	0	0	0	0	0	0	0	0	0	0	0	0	0	0	0	0	0	0	0	0	0	0	0	-0.000445139
UniRef90_D4JZI3	0	0	0	0	0	0	0	0	0	0	0	0	0	0	0	0	0	0	0	0	0	0	0	0	0	0	0	-0.000156297	0	-0.000479609	0	0	0	-0.000120902	0	0	0	0	0	0	0	0	-6.05921e-05	0	0	0	0	0	0
UniRef90_D4JZY0	0	0	0	0	0	0	0	0	0	0	0	0	0	0	0	0	0	0	0	0	0	0	0	0	0	0	0	0	0	0	0	0	0	0	0	0	0	0	0	0	0	0	0	0	0	0	0	0	0
UniRef90_D4K3L4	0	0	0	0	0	0	0	0	0	0	0	0	0	0	0	0	0	-3.63272e-05	-0.000153662	-4.48355e-05	0	-5.13751e-05	0	0	0	-6.05433e-06	0	0	0	0	0	0	0	0	0	0	0	0	0	0	0	0	0	0	0	0	0	0	0
UniRef90_D4K7D9	0	0	0	0	0	0	0	0	0	0	0	0	0	0	0	0	0	0	0	0	0	0	0	0	0	0	0	0	0	0	0	0	0	0	0	0	0	0	0	0	0	0	0	0	0	0	0	0	0
UniRef90_D4K7L5	0	0	0	0	0	0	0	0	0	0	0	0	0	0	0	0	0	0	0	0	0	0	0	0	0	0	0	0	0	0	0	0	0	0	0	0	0	0	0	0	0	0	0	0	0	0	0	0	0
UniRef90_D4K8B0	0	0	0	0	0	0	0	0	0	0	0	0	0	0	0	0	0	0	0	0	0	0	0	0	0	0	0	0	0	0	0	0	0	0	0	0	0	0	0	0	0	0	0	0	0	0	0	0	0
UniRef90_D4K8M3	0	0	0	0	0	0	0	0	0	0	0	0	0	0	0	0	0	0	0	0	0	0	0	0	0	0	0	0	0	0	0	0	-2.16222e-05	0	0	0	0	0	0	0	-1.19927e-05	0	0	0	0	0	0	0	0
UniRef90_D4K8M7	0	0	0	0	0	0	0	0	0	0	0	0	0	0	0	0	0	0	0	0	0	0	0	0	0	0	0	0	0	0	0	0	0	-6.73649e-05	0	0	0	0	0	0	0	-6.9191e-06	0	0	0	0	0	0	0
UniRef90_D4K8N2	0	0	0	0	0	0	0	0	0	0	0	0	0	0	0	0	0	0	0	0	0	0	0	0	0	0	0	0	0	0	0	0	0	0	0	0	0	0	0	0	0	-3.08439e-05	0	-5.32769e-05	0	0	0	0	0
UniRef90_D4K8Y0	0	0	0	0	0	0	0	0	0	0	0	0	0	0	0	0	0	0	0	0	0	0	0	0	0	0	0	0	-0.000343496	0	0	0	0	0	0	0	0	0	0	0	0	0	0	0	0	0	0	0	0
UniRef90_D4KAL1	0	0	0	0	0	0	0	0	0	0	0	0	0	0	0	0	0	0	0	0	0	0	0	0	0	0	0	0	0	0	0	0	0	-0.000105105	0	0	0	0	0	0	0	0	-6.84763e-05	0	0	0	0	0	0
UniRef90_D4KAU7	0	0	0	0	0	0	0	0	0	0	0	0	0	0	0	0	0	0	0	0	0	0	0	0	0	0	0	0	0	0	0	0	0	0	0	0	0	0	0	0	0	0	0	0	0	0	0	0	0
UniRef90_D4KBP1	0	0	0	0	0	0	0	0	0	0	0	0	0	0	0	0	0	0	0	0	0	0	0	0	0	0	0	-0.000194187	0	-0.00132603	-2.72923e-05	0	0	-0.000414344	-0.00085414	0	0	0	0	0	0	0	-8.33149e-05	0	0	0	0	0	0
UniRef90_D4KCR8	0	0	0	0	0	0	0	0	0	0	0	0	0	0	0	0	0	0	0	0	0	0	0	0	0	0	0	0	0	0	0	0	0	0	0	0	0	0	0	0	0	0	0	0	0	0	0	0	0
UniRef90_D4KJY8	0	0	0	0	0	0	0	0	0	0	0	0	0	0	0	0	0	0	0	0	0	0	0	0	0	0	0	0	0	0	0	0	0	0	0	0	0	0	0	0	0	0	0	0	0	0	0	0	0
UniRef90_D4KJZ4	0	0	0	0	0	0	0	0	0	0	0	0	0	0	0	0	0	0	0	0	0	0	0	0	0	0	0	0	0	0	0	0	0	0	0	0	0	0	0	0	0	0	0	0	0	0	0	0	0
UniRef90_D4KKP9	0	0	0	0	0	0	0	0	0	0	0	0	0	0	0	0	0	0	0	0	0	0	0	0	0	0	0	0	0	0	0	0	0	0	0	0	0	0	0	0	0	0	0	0	0	0	0	0	0
UniRef90_D4KLY1	0	0	0	0	0	0	0	0	0	0	0	0	0	0	0	0	0	0	0	0	0	0	0	0	0	0	0	0	0	0	0	0	0	0	0	0	0	0	0	0	0	0	0	0	0	0	0	0	0
UniRef90_D4KMP6	0	0	0	0	0	-5.95066e-06	0	0	0	0	0	0	-4.08188e-06	0	0	0	0	0	0	0	0	0	0	0	0	0	0	0	0	0	0	0	0	0	0	0	0	0	0	0	0	0	0	0	0	0	0	0	0
UniRef90_D4KMP8	0	0	0	0	0	0	0	0	0	0	0	0	0	0	0	0	0	0	0	0	0	0	0	0	0	0	2.57353e-05	0	0	0	0	0	0	0	0	0	0	0	0	0	-5.78519e-05	0	0	0	0	0	0	0	0
UniRef90_D4KMP9	4.15933e-05	0.000168584	0	0	0	-5.1918e-05	0	-6.32235e-05	0	0	-0.000215454	0	-3.57709e-05	0	0	0	-0.000126386	-1.98089e-05	-0.000383888	-4.59849e-05	0	0	0	-3.57242e-06	0	-1.74857e-05	0.000331338	0	0	0	0	0	-1.4906e-05	-4.46169e-05	0	0	0	0	0	0	-7.87577e-05	-1.37218e-05	0	0	0	0	0	0	0
UniRef90_D4KMS5	0	0	0	0	0	-5.93171e-05	0	-4.70192e-05	0	0	0	0.00102265	-4.4288e-05	0	0	0	0	-4.06659e-05	0	-4.34723e-05	0	-5.06529e-05	0	0	0	0	0	0	-0.000403521	0	0	0	-2.65638e-05	0	0	0	0	0	0	0	-8.56281e-05	0	0	0	0	0	0	0	0
UniRef90_D4KN84	0	0	0	0	0	0	0	0	0	0	0	0	0	0	0	0	0	0	0	0	0	0	0	0	0	0	0	0	0	0	0	0	0	0	0	0	0	0	0	0	0	0	0	0	0	0	0	0	0
UniRef90_D4KNA0	0	0	0	0	0	0	0	0	0	0	0	0	0	0	0	0	0	0	0	0	0	0	0	0	0	0	0	0	0	0	0	0	0	0	0	0	0	0	0	0	0	0	0	0	0	0	0	0	0
UniRef90_D4KNA1	0	0	0	0	0	0	0	0	0	0	0	0	0	0	0	0	0	0	0	0	0	0	0	0	0	0	0	0	0	0	0	0	0	0	0	0	0	0	0	0	0	0	0	0	0	0	0	0	0
UniRef90_D4KNZ5	0	0	0	0	0	0	0	0	0	0	0	0	0	0	0	0	0	0	0	0	0	0	0	0	0	0	0	0	0	0	0	0	0	0	0	0	0	0	0	0	0	0	0	0	0	0	0	0	0
UniRef90_D4KTF5	0	0	0	0	0	0	0	0	0	0	0	0	0	0	0	0	0	0	0	0	0	0	0	0	0	0	0	0	0	0	0	0	0	0	0	0	0	0	0	0	0	0	0	0	0	0	0	0	0
UniRef90_D4KV26	0	0	0	0	0	0	0	0	0	0	0	0	0	0	0	0	0	0	0	0	0	0	0	0	0	0	0	0	0	0	0	0	0	0	0	0	0	0	0	0	0	0	0	0	0	0	0	0	0
UniRef90_D4L0X2	0	0	0	0	0	0	0	0	0	0	0	0	0	0	0	0	0	0	0	0	0	0	0	0	0	0	0	0	0	0	0	0	0	0	0	0	0	0	0	0	0	0	0	0	0	0	0	0	0
UniRef90_D4L0X3	0	0	0	0	0	0	0	0	0	0	0	0	0	0	0	0	0	0	0	0	0	0	0	0	0	0	0	0	0	0	0	0	0	0	0	0	0	0	0	0	0	0	0	0	0	0	0	0	0
UniRef90_D4L0X4	0	0	0	0	0	0	0	0	0	0	0	0	0	0	0	0	0	0	0	0	0	0	0	0	0	0	0	0	0	0	0	2.47961e-05	0	0	0	0	0	0	0	0	0	0	0	0	0	0	0	0	0
UniRef90_D4L1Y1	0	0	0	0	0	0	0	0	0	0	0	0	0	0	0	0	0	0	0	0	0	0	0	0	0	0	0	0	0	0	0	0	0	0	0	0	0	0	0	0	0	0	0	0	0	0	0	0	0
UniRef90_D4L1Y4	0	0	0	0	0	0	0	0	0	0	0	0	0	0	0	0	0	0	0	0	0	0	0	0	0	0	0	0	0	0	0	0	0	0	0	0	0	0	0	0	0	0	0	0	0	0	0	0	0
UniRef90_D4L1Y7	0	0	0	0	0	0	0	0	0	0	0	0	0	0	0	0	0	0	0	0	0	0	0	0	0	0	0	0	0	0	0	0	0	0	0	0	0	0	0	0	0	0	0	0	0	0	0	0	0
UniRef90_D4L1Y8	0	0	0	0	0	0	0	0	0	0	0	0	0	0	0	0	0	0	0	0	0	0	0	0	0	0	0	0	0	0	0	0	0	0	0	0	0	0	0	0	0	0	0	0	0	0	0	0	0
UniRef90_D4L1Z0	0	0	0	0	0	0	0	0	0	0.000544407	0	0.000606646	0	0	0	0	0	-4.01071e-05	-0.000108472	-5.84103e-05	0	-7.17931e-05	0	-3.54565e-05	-9.78213e-05	-7.07649e-05	0	0	0	0	0	0	0	0	0	0	0	0	0	0	0	0	0	0	0	0	0	0	0
UniRef90_D4L1Z5	0	0	0	0	0	0	0	0	0	0	0	0	0	0	0	0	0	0	0	0	0	0	0	0	0	0	0	0	0	0	0	0	0	0	0	0	0	0	0	0	0	0	0	0	0	0	0	0	0
UniRef90_D4L240	0	0	0	0	0	0	0	0	0	0	0	0	0	0	0	0	0	0	0	0	0	0	0	0	0	0	0	0	0	0	0	0	0	0	0	0	0	0	0	0	0	0	0	0	0	0	0	0	0
UniRef90_D4L247	0	0	0	0	0	0	0	0	0	0	0	0	0	0	0	0	0	0	0	0	0	0	0	0	0	0	0	0	0	0	0	0	0	0	0	0	0	0	0	0	0	0	0	0	0	0	0	0	0
UniRef90_D4L2I7	0	0	0	0	0	0	0	0	0	0	0	0.000185914	0	0	0	0	0	0	0	0	0	0	0	0	0	0	0	0	0	0	0	0	0	0	0	0	0	0	0	0	0	0	0	0	0	0	0	0	0
UniRef90_D4L4L5	0	0	0	0	0	0	0	0	0	0	0	0	0	0	0	0	0	0	0	0	0	0	0	0	0	0	0	0	0	0	0	0	0	0	0	0	0	0	0.000127304	0	0	0	0	0	0	0	0	0	0
UniRef90_D4L4L6	0	0	0	0	0	0	0	0	0	0	0	0	0	0	0	0	0	0	0	0	0	0	0	0	0	0	0	0	0	0	0	0	0	0	0	0	0	0	0	0	0	0	0	0	0	0	0	0	0
UniRef90_D4L9E8	0	0	0	0	0	0	0	0	0	0	0	0	0	0	0	0	0	0	0	0	0	0	0	0	0	0	0	0	0	0	0	0	0	0	0	0	0	0	0	0	0	0	0	0	0	0	0	0	0
UniRef90_D4L9E9	0	0	0	0	0	0	0	0	0	0	0	0	0	0	0	0	0	0	0	0	0	0	0	0	0	0	0	0	0	0	0	0	0	0	0	0	0	0	0	0	0	0	0	0	0	0	0	0	0
UniRef90_D4LFS2	0	0	0	0	0	0	0	0	0	0	0	0	0	0	0	0	0	0	0	0	0	0	0	0	0	0	0	0	0	0	0	0	0	0	0	0	0	0	0	0	0	0	0	0	0	0	0	0	0
UniRef90_D4LGZ3	0	0	0	0	0	0	0	0	0	0	0	0	0	0	0	0	0	0	0	0	0	0	0	0	0	0	0	0	0	0	0	0	0	0	0	0	0	0	0	0	0	0	0	0	0	0	0	0	0
UniRef90_D4LGZ4	0	0	0	0	0	0	0	0	0	0	0	0	0	0	0	0	0	0	0	0	0	0	0	0	0	0	0	0	0	0	0	0	0	0	0	0	0	0	0	0	0	0	0	0	0	0	0	0	0
UniRef90_D4LK42	0	0	0	0	0	0	0	0	0	0	0	0	0	0	0	0	0	0	0	0	0	0	0	0	0	0	0	0	0	0	0	0	0	0	0	0	0	0	0	0	0	0	0	0	0	0	0	0	0
UniRef90_D4LLF7	0	0	0	0	0	0	0	0	0	0	0	0	0	0	0	0	0	0	0	0	0	0	0	0	0	0	0	0	0	0	0	0	0	0	0	0	0	0	0	0	0	0	0	0	0	0	0	0	0
UniRef90_D4LLG0	0	0	0	0	0	0	0	0	0	0	0	0	0	0	0	0	0	0	0	0	0	0	0	0	0	0	0	0	0	0	0	0	0	0	0	0	0	0	0	0	0	0	0	0	0	0	0	0	0
UniRef90_D4LLH7	0	0	0	0	0	0	0	0	0	0	0	0	0	0	0	0	0	0	0	0	0	0	0	0	0	0	0	0	0	0	0	0	0	0	0	0	0	0	0	0	0	0	0	0	0	0	0	0	0
UniRef90_D4LNK3	0	0	0	0	0	0	0	0	0	0	0	0	0	0	0	0	0	0	0	0	0	0	0	0	0	0	0	0	0	0	0	0	0	0	0	0	0	0	0	0	0	0	0	0	0	0	0	0	0
UniRef90_D4LNK6	0	0	0	0	0	0	0	0	0	0	0	0	0	0	0	0	0	0	0	0	0	0	0	0	0	0	0	0	0	0	0	0	0	0	0	0	0	0	0	0	0	0	0	0	0	0	0	0	0
UniRef90_D4LPV8	0	0	0	0	0	0	0	0	0	0	0	0	0	0	0	0	0	0	0	0	0	0	0	0	0	0	0	0	0	0	0	0	0	0	0	0	0	0	0	0	0	0	0	0	0	0	0	0	0
UniRef90_D4LUC4	0	0	0	0	0	0	0	0	0	0	0	0	0	0	0	0	0	0	0	0	0	0	-6.22321e-05	0	0	0	7.11878e-05	0	0	0	0	0	0	0	0	0	0	0	0	0	0	0	0	0	0	0	0	0	0.000885047
UniRef90_D4LWQ4	0	0	0	0	0	0	0	0	0	0	0	0	0	0	0	0	0	0	0	-1.62206e-06	0	-6.68442e-05	0	0	0	0	0	0	0	0	0	0	0	0	0	0	0	0	0	0	0	0	0	0	0	0	0	0	0
UniRef90_D4LWR3	0	0	0	0	0	1.51894e-05	0	0	0	0	0	0	0	0	0	0	0	0	0	0	0	0	0	0	0	0	0	0	0	0	0	0	0	0	0	0	0	0	0	0	0	0	0	0	0	0	0	0.000259733	0
UniRef90_D4LWS0	0	0	0	0	0	0	0	0	0	0	0	0	0	0	0	0	0	-3.04901e-05	0	0	0	0	0	0	-5.8169e-05	0	0	0	0	0	0	0	0	0	0	0	0	0	0	0	0	0	0	0	0	0	0	0	0
UniRef90_D4LXN5	0	0	0	0	0	0	0	0	0	0	0	0	0	0	0	0	0	0	0	0	0	0	0	0	0	0	0	0	0	0	0	0	0	0	0	0	0	0	0	0	0	0	0	0	0	0	0	0	0
UniRef90_D4LXN6	0	0	0	0	0	0	0	0	0	0	0	0	0	0	0	0	0	0	0	0	0	0	0	0	0	0	0	0	0	0	0	0	0	0	0	0	0	0	0	0	0	-1.11081e-05	0	0	0	0	0	0	0
UniRef90_D4LXN8	2.05134e-05	0	0	0	0	0	0	0	0	0	0	0	0	0	0	0	0	0	0	0	0	0	0	0	0	0	0	0	0	0	0	0	0	0	0	0	0	0	0	0	0	0	0	0	0	0	0	0	0
UniRef90_D4LY20	0	9.89609e-05	0	0	0	0	0	0	0	0	0	0	0	0	0	0	0	0	0	0	0	0	0	0	0	0	0	0	0	0	0	0	0	0	0	0	0	0	0	0	0	0	0	0	0	0	0	0	0
UniRef90_D4LY41	0	0	0	0	0	0	0	0	0	0	0	0	0	0	0	0	0	0	0	0	0	0	0	0	0	0	0	0	0	0	0	0	0	0	0	0	0	0	0	0	0	0	0	0	0	0	0	0	0
UniRef90_D4LZR7	0	0	0	0	0	0	0	0	0	0	0	0	0	0	0	0	0	0	0	-7.60685e-06	0	-5.50586e-05	0	0	0	0	0	0	0	0	0	0	0	0	0	0	0	0	0	0	0	0	0	0	0	0	0	0	0
UniRef90_D4M1B9	0	0	0	0	0	0	0	0	0	0	0	0	0	0	0	0	0	9.20206e-05	0	2.14897e-05	0	0.000257849	0	0	7.01329e-05	0.000103119	0	0	0	0	0	0	0	0	0	0	0	0	0	0	0	0	0	0	0	0	0	0	0
UniRef90_D4M5L4	0	0	0	0	0	0	0	0	0	0	0	0	0	0	0	0	0	0	0	0	0	0	0	0	0	0	0	0	0	0	0	0	0	0	0	0	0	0	0	0	0	0	0	0	0	0	0	0.00117527	0
UniRef90_D4MHN5	0	7.42685e-05	0	0	0	0	0	0	0	0	0	0	0	0	0	0	0	0	0	0	0	0	0	0	0	0	0.000609791	0	0	0	0	0	0	0	0	0	0	0	0	0	0	0	0	0	0	0	0	0	0
UniRef90_D4ML05	0	0	0	0	0	0	0	0	0	0	0	0	0	0	0	0	0	0	0	0	0	0	0	0	0	0	0	0	0	0	0	0	0	0	0	0	0	0	0	0	0	0	0	0	0	0	0	0	0
UniRef90_D4ML14	0	0	0	0	0	0	0	0	0	0	0	0	0	0	0	0	0	0	0	0	0	0	0	0	0	0	0	0	0	0	0	0	0	0	0	0	0	0	0	0	0	0	0	0	0	0	0	0	0
UniRef90_D4ML35	0	0	0	0	0	0	0	0	0	0	0	0	0	0	0	0	0	0	0	0	0	0	0	0	0	0	0	0	0	0	0	0	0	0	0	0	0	0	0	0	0	0	0	0	0	0	0	0	0
UniRef90_D4ML37	0	0	0	0	0	0	0	0	0	0	0	0	0	0	0	0	0	0	0	0	0	0	0	0	0	0	0	0	0	0	0	0	0	0	0	0	0	0	0	0	0	0	0	0	0	0	0	0	0
UniRef90_D4MUD2	0	0	0	0	0	0	0	0	0	0	0	0	0	0	0	0	0	0	0	0	0	0	0	0	0	0	0	0	0	0	0	0	0	0	0	0	0	0	0	0	0	0	0	0	0	0	0	0	0
UniRef90_D4MUD3	0	0	0	0	0	0	0	0	0	0	0	0	0	0	0	0	0	0	0	0	0	0	0	0	0	0	0	0	0	0	0	0	0	0	0	0	0	0	0	0	0	0	0	0	0	0	0	0	0
UniRef90_D4MW16	0	0	0	0	0	0	0	0	0	0	0	0	0	0	0	0	0	0	0	0	0	0.000144054	0	0	0	0	0	0	0	0	0	0	0	0	0	0	0	0	0	0	0	0	0	0	0	0	0	0	0
UniRef90_D4MWC1	0	0	0	0	0	0	0	0	0	0	0	0	0	0	0	0	0	0	0	0	0	0	0	0	0	0	0	0	0	0	0	0	0	0	0	0	0	0	0	0	0	0	0	0	0	0	0	0	0
UniRef90_D4MWC5	0	0	0	0	0	0	0	0	0	0	0	0	0	0	0	0	0	0	0	0	0	0	0	0	0	0	0	0	0	0	0	0	0	0	0	0	0	0	0	0	0	0	0	0	0	0	0	0	0
UniRef90_D4MWC8	0	0	0	0	0	0	0	0	0	0	0	0	0	0	0	0	0	0	0	0	0	0	0	0	0	0	0	0	0	0	0	0	0	0	0	0	0	0	0	0	0	0	0	0	0	0	0	0	0
UniRef90_D4MXH6	0	0	0	0	0	0	0	0	0	0	0	0	0	0	0	0	0	0	0	0	0	0	0	0	0	0	0	0	0	0	0	0	0	0	0	0	0	0	0	0	0	0	0	0	0	0	0	0	0
UniRef90_D4MXI1	0	0	0	0	0	0	0	0	0	0	0	0	0	0	0	0	0	0	0	0	0	0	0	0	0	0	0	0	0	0	0	0	0	0	0	0	0	0	0	0	0	0	0	0	0	0	0	0	0
UniRef90_D4MXI6	0	0	0	0	0	0	0	0	0	0	0	0	0	0	0	0	0	0	0	0	0	0	0	0	0	0	0	0	0	0	0	0	0	0	0	0	0	0	0	0	0	0	0	0	0	0	0	0	0
UniRef90_D4MXT9	0	0	0	0	0	0	0	0	0	0	0	0	0	0	0	0	0	0	0	0	0	-1.37936e-05	0	0	0	-2.09678e-05	0	0	0	0	0	0	0	0	0	0	0	0	0	0	0	0	0	0	0	0	0	0	0
UniRef90_D4MYH3	0	0	0	0	-9.82854e-05	0	0	0	0	0	0	0	0	0	0	0	0	0	0	0	0	0	0	0	0	0	0	0	0	0	0	0	0	0	0	0	0	0	0	-0.00119307	0	0	0	0	0	0	0.000281571	0	0.000521427
UniRef90_D4MYM1	0	0	0	0	0	0	0	0	0	0	0	0	0	0	0	0	0	0	0	0	0	0	0	0	0	0	0	0	0	0	0	0	0	0	0	0	0	0	0	0	0	0	0	0	0	0	0	0	0
UniRef90_D4VB58	0	0	0	0	0	5.13721e-05	0	0	0	0	0	0	3.03084e-05	0	0.000684762	0	0	0	0	0	0	0	0	0	0	0	0	0	0	0	0	0	0	0	0	0	0	0	0	0	0	0	0	0	0	0	0	0	0
UniRef90_D4VBZ6	0	0	0	0	0	5.39062e-05	0	0	0	0	0	0	0	0	0	0	0	0	0	0	0	0	0	0	0	0	0	0	0	0	0	0	0	0	0	0	0	0	0	0	0	0	0	0	0	0	0	0	0
UniRef90_D4VBZ8	0	0	0	0	0	0	0	0	0	0	0	0	0	0	0	0	0	0	0	0	0	0	0	0	0	0	0	0	0	0	0	0	0	0	0	0	0	0	0	0	0	0	0	0	0	0	0	0	0
UniRef90_D6CZ30	0	0	0	0	0	0	0	0	0	0	0	0	0	0	0	0	0	0	0	0	0	0	0	0	0	0	0	0	0	0	0	0	0	0	0	0	0	0	0	0	0	0	0	0	0	0	0	0	0
UniRef90_D6CZE7	0	0	0	0	0	0	0	0	0	0	0	0	0	0	0.00130237	0	0	0	0	0	0	0	0	0	0	0	0	0	0	0	0	0	0	0	0	0	0	0	0	0	0	0	0	0	0	0	0	0	0
UniRef90_D6DY23	0	0	0	0	0	0	0	0	0	0	0	0	0	0	0	0	0	0	0	0	0	0	0	0	0	0	0	0	0	0	0	0	0	0	0	0	0	0	0	0	0	0	0	0	0	0	0	0	0
UniRef90_D6E066	0	0	0	0	0	0	0	0	0	0	0	0	0	0	0	0	0	0	0	0	0	0	0	0	0	0	0	0	0	0	0	0	0	0	0	0	0	0	0	0	0	0	0	0	0	0	0	0	0
UniRef90_D6E2L1	0	0	0	0	0	0	0	0	0	0	0	0	0	0	0	0	0	0	0	0	0	0	0	0	0	0	0	0	0	0	0	0	0	0	0	0	0	0	0	0	0	0	0	0	0	0	0	0	0
UniRef90_D6E5S7	0	0	0	0	0	0	0	-9.68025e-05	0	0	0	0	-5.43379e-05	0	0	0	0	0	0	0	0	0	0	0	0	0	0	0	0	0	0	0	0	0	0	0	0	0	0	0	0	0	0	0	0	0	0	0	0
UniRef90_D6ZFX5	0	0	0	0	0	0	0	0	0	0	0	0	0	0	0	0	0	0	0	0	0	0	0	0	0	0	0	0	0	0	0	0	0	0	0	0	0.000885014	0	0	0	0	0	0	0	0	0	0	0	0
UniRef90_D7GTS8	0.000241181	0.000598655	0.000139985	0	0	0	0	0	0	0.000114519	0	0	0	0	0	0	0	0	-0.000291459	-2.47291e-05	0	-4.99328e-05	0	0	0	0	0.00187072	0	0	0	0	-2.04489e-05	0	0	0	0	0	0.00086474	0.00068754	0	0	0	0	0	0	0.000402238	0	0	0.00154787
UniRef90_D7IXM9	0	0	0	0	0	0	0	0	0	0	0	0	0	0	0	0	0	0	0	0	0	0	0	0	0	0	0	0	0	0	0	0	0	0	0	0	0	0	0	0	0	0	0	0	0	0	0	0	0
UniRef90_D8CDC1	0	0	0	0	0	0	0	0	0	0	0	0	0	0	0	0	0	0	0	0	0	0	0	0	0	0	0	0	0	0	-5.49898e-05	0	0	0	0	0	0	0	0	0	0	0	0	0	0	0	0	0	0
UniRef90_D8CDJ4	0	0	0	0	0	0	0	0	0	0	0	0	0	0	0	0	0	0	0	0	0	0	0	0	0	0	0	0	0	0	0	0	0	0	0	0	0	0	0	0	0	0	0	0	0	0	0	0	0
UniRef90_D9SLI1	0	0	0	0	0	0	0	0	0	0	0	0	0	0	0	0	0	0	0	0	0	0	0	0	0	0	0	0	0	0	0	8.68785e-06	0	0	0	0	0	0	0	0	0	0	0	0	0	0	0	0	0
UniRef90_E1I685	0	0	0	0	0	0	0	0	0	0	0	0	0	0	0	0	0	0	0	0	0	0	0	0	0	0	0	0	0	0	0	0	0	0	0	0	0	0	0	0	0	0	0	0	0	0	0	0	0
UniRef90_E1IVY0	0	0	0	0	0	0	0	0	0	0	0	0	0	0	0	0	0	0	0	0	0	2.46293e-05	0	0	0	0	0	0	0	0	0	0	0	0	0	0	0	0	-0.000227022	0	0	0	0	0	0	0	0	0	0
UniRef90_E1L5V2	0	0	0	0	0	0.000245361	0	0	0	0	0	0	2.27328e-06	0	0	0	0	0	0	0	0	0	0	0	0	0	-0.000434964	0	0	0	0	0	0	0	0	0	0	0	0	0	0	0	0	0	0	0	6.07384e-05	0.000294796	0
UniRef90_E1WT29	0	0	0	0	0	0	0	0	0	0	0	0	0	0	0	0	0	0	0	0	0	0	0	0	0	0	0	0	0	0	0	0	0	0	0	0	0	0	0	0	0	0	0	0	0	0	0	0	0
UniRef90_E2N7L5	6.61464e-06	0	7.40673e-05	0.000200456	0	-8.05902e-05	0	0	0	0	0	0	0	0	-0.000116787	0	0	-5.462e-05	0	0	0	0	0	0	0	0	0.000472555	0	0	0	0	0	0	-6.19252e-05	0	0	-0.000283907	0	0.00078226	0	0	0	0	0	0	0	0	0	0
UniRef90_E2N7L9	0	0	0	0	0	0	0	0	0	0	0	0	0	0	0	0	0	0	0	0	0	0	0	0	0	0	0	0	0	0	0	0	0	0	0	0	0	0	0	0	0	0	0	0	0	0	0	0	0
UniRef90_E2SRA8	0	0	0	0	0	0	0	0	0	0	0	0	0	0	0	0	0	0	0	0	0	0	0	0	0	0	0	0	0	0	0	0	0	0	0	0	0	0	0	0	0	0	0	0	0	0	0	0	0
UniRef90_E2ZLZ9	0	0	0	0	0	0	0	0	0	0	0	0	0	0	0	0	0	0	0	0	0	0	0	0	0	0	0	0	0	0	0	0	0	-0.000219396	0	0	0	0	0	0	0	0	-2.52111e-05	0	0	0	0	0	0
UniRef90_E2ZM10	0	0	0.000303323	0	0	-5.5007e-05	0	0	0	0	0	0	0	0	0	0	0	0	0	0	0	0	0	0	0	0	0.000198064	0	0	0	0	0	0	0	0	0	0	0	0	0	0	0	0	0	0	0	0	8.09108e-05	0
UniRef90_E2ZMD1	0	0	0	0	0	0	0	0	0	0	0	0	0	0	0	0	0	0	0	0	0	0	0	0	0	0	0	0	0	0	0	0	0	-5.95309e-05	0	0	0	0	0	0	-2.0283e-05	-2.25632e-05	-1.36e-06	-0.000127853	0	0	0	0	0
UniRef90_E2ZNJ5	0	0	0	0	0	0	0	0	0	0	0	0	0	0	0	0	0	0	0	0	0	0	0	0	0	0	0	0	0	0	0	0	0	-0.00016272	0	0	0	0	0	0	0	0	-1.44809e-05	0	0	0	0	0	0
UniRef90_E2ZNV6	0	0	0	0	0	0	0	0	0	0	0	0	-1.13289e-05	0	0	0	0	0	0	0	0	0	0	0	0	0	0	0	0	0	0	0	0	0	0	0	0	0	0	0	0	0	0	0	0	0	0	0	0
UniRef90_E4LUJ1	0	0	0	0	0	0	0	0	0	0	0	0	0	0	0	0	0	0	0	0	0	0	0	0	0	0	0	0	0	0	0	0	0	0	0	0	0	0	0	0	0	0	0	0	0	0	0	0	0
UniRef90_E4W393	0	0	0	0	0	0	0	0	0	0	0	0	0	0	0	0	0	0	0	0	0	0	0	0	0	0	0	0	0	0	0	0	0	0	0	0	0	0	0	0	0	0	0	0	0	0	0	0	0
UniRef90_E4W3C5	0	0	0	0	0	0	0	0	0	0	0	0	0	0	0	0	0	0	0	0	0	0	0	0	0	0	0	0	0	0	0	0	0	0	0	0	0	0	0	0	0	0	0	0	0	0	0	0	0
UniRef90_E4W3E9	0	0	0	0	0	0	0	0	0	0	0	0	0	0	0	0	0	0	0	0	0	0	0	0	0	0	0	0	0	0	0	0	0	0	0	0	0	0	0	0	0	0	0	0	0	0	0	0	0
UniRef90_E5UZD3	0	0	0	0	0	0	0	0	0	0	0	0	0	0	0	0	0	0	0	0	0	0	0	0	0	0	0	0	0	0	0	0	0	0	0	0	0	0	0	0	0	0	0	0	0	0	0	0	0
UniRef90_E5V0J2	0	0	0	0	0	0	0	0	0	0	0	0	0	0	0	0	0	0	0	0	0	0	0	0	0	0	0	0	0	0	0	0	0	0	0	0	-0.000957444	0	0	0	0	0	0	0	0	0	0	0	5.13003e-05
UniRef90_E5V0J4	0	0	0	0	0	0	0	0	0	0	0	0	0	0	0	0	0	0	0	0	0	0	0	0	0	0	0	0	0	0	0	0	0	0	0	0	0	0	0	0	0	0	0	0	0	0	0	0	0
UniRef90_E5VL83	0	0	0	0	0	0	0	0	0	0	0	0	0	0	0	0	0	0	0	0	0	0	0	0	0	0	0	0	0	0	0	0	0	0	0	0	0	0	0	0	0	0	0	0	0	0	4.00082e-06	0.000394142	0
UniRef90_E5VM23	0	0	0	0	0	0	0	-7.73978e-05	0	0	0	0	-5.68677e-05	0	0	0	0	0	0	0	0	0	0	0	0	0	0	0	0	0	0	0	0	0	0	0	0	0	0	0	0	0	0	0	0	0	0	0	0
UniRef90_E5X4H6	0	0	0	0	0	0	0	0	0	0	0	0	0	0	0	0	0	0	0	0	0	0	0	0	0	0	0	0	0	0	0	0	0	0	0	0	0	0	0	0	0	0	0	0	0	0	0	0	0
UniRef90_E5XIJ6	0	0	0	0	0	0	0	0	0	0	0	0	0	0	-1.00189e-06	0	0	0	0	0	0	0	0	0	0	0	0	0	0	0	0	6.97158e-06	0	0	0	0	0	0	0	0	0	0	0	0	0	0	0	0	0
UniRef90_E6RWW3	0	0	0	0	0	0	0	0	0	0	0	0	0	0	0	0	0	0	0	0	0	0	0	0	0	0	0	0	0	0	0	0	0	0	0	0	0	0	0	0	0	0	0	0	0	0	0	5.84886e-05	0
UniRef90_E6SQQ3	0	0	0	0	0	0	0	0	0	0	0	0	0	0	0	0	0	0	0	0	0	0	0	0	0	0	0	0	0	0	0	0	0	0	0	0	0	0	0	0	0	0	0	0	0	0	0	0	0
UniRef90_E8LDJ2	0.000120797	0	0	9.87936e-05	0	-1.71978e-05	0	-0.000240406	-6.89468e-05	0	0	0	-9.4768e-05	0	0	0	0	-1.57534e-05	-0.000316601	-0.000115983	0	-0.000172975	0	0	0	-6.54058e-05	0.00166271	0	-0.000306731	0	0	-1.44926e-05	-5.71109e-05	-1.88895e-05	0	-0.000533709	0	0	0	0	-4.85709e-05	-0.000108966	0	-0.000423665	0	0	0	0	0
UniRef90_E9RZN0	0	0	0	0	0	0	0	0	0	0	0	0	3.63131e-05	0	0	0	0	0	0	0	0	0	0	0	0	0	0	0	0	0	0.000158605	0	0	0	0	0	0	0	0	0	0	0	0	0	0	0	0	0	0
UniRef90_E9SNK5	0.000128739	8.82471e-05	0	0	-0.000713884	0	0	0	0	0	0	0	0	0	0	0	0	0	0	0	0	-6.00341e-05	-1.85028e-05	0	0	0	0.000576629	0	0	0	0	0	0	-5.35561e-05	0	0	0	0	0.000411802	0	0	0	0	0	0	0	0	0	0
UniRef90_E9TGW1	0	0	0	0	0	0	0	0	0	0	0	0	0	0	0	0	0	0	0	0	0	0	0	0	0	0	0	0	0	0	0	0	0	0	0	0	0	0	0	0	0	0	0	0	0	0	0	0	0
UniRef90_E9WNY3	0	0	0	0	0	0	0	0	0	0	0	0	0	0	0	0	0	0	0	0	0	0	0	0	0	0	0	0	0	0	0	0	0	0	0	0	0	0	0	0	0	0	0	0	0	0	0	0	0
UniRef90_F0QZ60	0	0	0	0	-0.00035189	0	0	0	0	0	0	0	0	0	0	0	0	0	0	0	0	0	0	0	0	0	0	0	0	0	0	0	0	0	0	0	0	0	0	0	0	0	0	0	0	0	0	0	0
UniRef90_F0QZ61	0	0	0	0	0	0	0	0	0	0	0	0	0	0	0	0	0	0	0	0	0	0	0	0	0	0	0	0	0	0	0	0	0	0	0	0	0	0	0	0	0	0	0	0	0	0	0	0	0
UniRef90_F0QZ62	0	0	0	0	0	0	0	0	0	0	0	0	0	0	0	0	0	0	0	0	0	0	0	0	0	0	0	0	0	0	0	-6.33594e-06	0	0	0	0	0	0	0	0	0	0	0	0	0	0	0	0	0
UniRef90_F0QZ63	0	0	0	0	0	0	0	0	0	0	0	0	0	0	0	0	0	0	0	0	0	0	0	0	0	0	0	0	0	0	0	0	0	0	0	0	0	0	0	0	0	0	0	0	0	0	0	0	0
UniRef90_F0QZ65	0	0	0	0	0	0	0	0	0	0	0	0	0	0	0	0	0	0	0	0	0	0	0	0	0	0	0	0	0	0	0	0	0	0	0	0	0	0	0	0	0	0	0	0	0	0	0	0	0
UniRef90_F0R7P9	0	0	0	0	0	0	0	0	0	0	0	0	0	0	0	0	0	0	0	0	0	0	0	0	0	0	0	0	0	0	0	0	0	0	0	0	0	0	0	0	0	0	0	0	0	0	0	0	0
UniRef90_F0R8W7	0	0	0	0	0	0	0	0	0	0	0	0	0	0	0	0	0	0	0	0	0	0	0	0	0	0	0	0	0	0	0	0	0	0	0	0	0	0	0	0	0	0	0	0	0	0	0	0	0
UniRef90_F0R8Y5	0	0	0	0	0	0	0	0	0	0	0	0	0	0	0	0	0	0	0	0	0	0	0	0	0	0	0	0	0	0	0	0	0	0	0	0	0	0	0	0	0	0	0	0	0	0	0	0	0
UniRef90_F0R8Y7	0	0	0	0	0	0	0	0	0	0	0	0	0	0	0	0	0	0	0	0	0	0	0	0	0	0	0	0	0	0	0	0	0	0	0	0	0	0	0	0	0	0	0	0	0	0	0	0	0
UniRef90_F0R8Y9	0	0	0	0	0	0	0	0	0	0	0	0	0	0	0	0	0	0	0	0	0	0	0	0	0	0	0	0	0	0	0	-1.83294e-05	0	0	0	0	0	0	0	0	0	0	0	0	0	0	0	0	0
UniRef90_F0R8Z1	0	0	0	0	0	0	0	0	0	0	0	0	0	0	0	0	0	0	0	0	0	0	0	0	0	0	0	0	0	0	0	0	0	0	0	0	0	0	0	0	0	0	0	0	0	0	0	0	0
UniRef90_F0R8Z2	0	0	0	2.87199e-05	0	0	0	0	0	0	0	0.00210098	0	0	0	0	0	0	-8.88659e-05	-2.67338e-05	0	-4.23931e-05	0	0	0	-7.55382e-06	0	0	0	0	0	0	0	0	0	0	0	0	0	0	0	0	0	0	0	0	0	0	0
UniRef90_F0R8Z3	0	0	0	0	0	0	0	0	0	0	0	0	0	0	0	0	0	0	0	0	0	0	0	0	0	0	0	0	0	0	0	-3.91627e-06	0	0	0	0	0	0	0	0	0	0	0	0	0	0	0	0	0
UniRef90_F0R8Z4	0	0	0	0	0	0	0	0	0	0	0	0	0	0	0	0	0	0	0	0	0	0	0	0	0	0	0	0	0	0	0	-2.21066e-05	0	0	0	0	0	0	0	0	0	0	0	0	0	0	0	0	0
UniRef90_F0R8Z5	0	0	0	0	0	0	0	0	0	0	0	0	0	0	0	0	0	0	0	0	0	0	0	0	0	0	0	0	0	0	0	0	0	0	0	0	0	0	0	0	0	0	0	0	0	0	0	0	0
UniRef90_F0R8Z6	0	0	0	0	0	0	0	0	0	0	0	0	0	0	0	0	0	0	0	0	0	0	0	0	0	0	0	0	0	0	0	0	0	0	0	0	0	0	0	0	0	0	0	0	0	0	0	0	0
UniRef90_F0R8Z7	0	0	0	4.08022e-05	0	0	0	0	0	0	0	0	0	0	0	0	0	0	0	0	0	0	0	0	0	0	0	0	0	0	0	-3.73087e-05	0	-2.25504e-05	0	0	0	0	0	0	0	0	0	0	0	0	0	0	0
UniRef90_F0R8Z8	0	0	0	0	0	0	0	0	0	0	0	0	0	0	0	0	0	0	0	0	0	0	0	0	0	0	0	0	0	0	0	-9.46409e-06	0	0	0	0	0	0	0	0	0	0	0	0	0	0	0	0	0
UniRef90_F0R8Z9	0	0	0	0	0	0	0	0	0	0	0	0	0	0	0	0	0	0	0	0	0	0	0	0	0	0	0	0	0	0	0	0	0	0	0	0	0	0	0	0	0	0	0	0	0	0	0	0	0
UniRef90_F0R900	0	0	0	0	0	0	0	0	0	0	0	0	0	0	0	0	0	0	0	0	0	0	0	0	0	0	0	0	0	0	0	0	0	0	0	0	0	0	0	0	0	0	0	0	0	0	0	0	0
UniRef90_F0R901	0	0	0	0	0	0	0	0	0	0	0	0	0	0	0	0	0	0	0	0	0	0	0	0	0	0	0	0	0	0	0	0	0	0	0	0	0	0	0	0	0	0	0	0	0	0	0	0	0
UniRef90_F2NSM2	0	0	0	0	0	0	0	0	0	0	0	0	0	0	-4.09126e-05	0	0	0	0	-3.23219e-05	0	0	0	0	0	0	0	0	0	0	0	0	0	0	0	0	0	0	0	0	0	0	0	0	0	0	0	0	0
UniRef90_F2NSM6	0	0	0	0	0	-5.33613e-05	0	0	-2.55803e-06	0	0	0	-8.48882e-06	0	0	0	0	0	0	0	0	0	0	0	0	0	0	0	0	0	0	0	-4.95766e-05	0	0	-0.000173435	0	0	0	0	-0.000134629	-1.24071e-05	0	0	0	0	0	0	0
UniRef90_F2NT95	0	0	0	0	0	0	0	0	0	0	0	0	0	0	0	0	0	0	0	0	0	0	0	0	0	0	0	0	0	0	0	0	0	0	0	0	0	0	0	0	0	0	0	0	0	0	0	0	0
UniRef90_F3PNT7	0	0	0	0	0	0	0	0	0	0	0	0	0	0	0	0	0	0	0	0	0	0	0	0	0	0	0	0	0	0	0	0	0	0	0	0	0	0	0	0	0	0	0	0	0	0	0	0	0
UniRef90_F5X327	0	0	0	0	0	0	0	0	0	0	0	0	0	0	0	0	0	0	0	0	0	0	0	0	0	0	0	0	0	0	0	0	0	0	0	0	0	0	0	0	0	0	0	0	0	0	0	0	0
UniRef90_F5X328	0	0	0	0	0	0	0	0	0	0	0	0	0	0	0	0	0	0	0	0	0	0	0	0	0	0	0	0	0	0	0	0	0	0	0	0	0	0	0	0	0	0	0	0	0	0	0	0	0
UniRef90_F6C652	0	0	0	0	0	0	0	0	0	0	0	0	0	0	0	0	0	0	0	0	0	0	0	0	0	0	0	0	0	0	0	0	0	0	0	0	8.25984e-05	0	0	0	0	0	0	0	0	0	0	0	0
UniRef90_F7JEH7	0	0	0	0	0	3.9044e-05	0	0	0	0	0	0.001356	0	0	0	0	0	0	0	0	0	-6.81941e-05	0	0	0	0	0	0	0	0	0	0	0	0	0	0	0	0	0	0	0	0	0	0	0	0	0	0	0
UniRef90_F7JFD7	0	0	0	0	0	-7.06115e-05	0	-9.08198e-05	0	0	-0.000203008	0	-5.13409e-05	0	-0.0018776	0	0	-0.000108593	-0.00040984	-1.73815e-05	0	-0.000104888	0	0	-4.07456e-05	-9.46889e-05	9.82209e-05	-0.000695532	0	-0.00128008	-0.000276458	0	0	-0.000642937	-0.00103248	0	0	0	0	0	0	-1.57901e-05	-8.59606e-05	0	0	0	0	0	0
UniRef90_F7JFQ1	0	0	0	0	0	0	0	0	0	0	0	0	0	0	0	0	0	0	0	0	0	0	0	0	0	0	0	0.000423748	0	0	0.000235312	0	0	0	2.45756e-05	0	0	0	0	0	0	0	0	0	0	0	0.000162848	0	0
UniRef90_F7JHK2	0	0	0	0	0	0	0	0	0	0	0	0	0	0	0	0	0	0	0	0	0	0	0	0	0	0	0	0	0	0	0	0	0	0	0	0	0	0	0	0	0	0	0	0	0	0	0	0	0
UniRef90_F7JK94	0	0	0	0	0	0	0	0	0	0	0	0	0	0	0	0	0	0	0	0	0	-0.000149297	0	0	0	0	0	0	0	0	0	0	0	0	0	0	0	0	0	0	0	0	0	0	0	0	0.000108248	0	0.000654557
UniRef90_F7JK95	0	0	0	0	0	0	0	0	0	0	0	0	0	0	0	0	0	0	0	0	0	0	0	0	0	0	0	0	0	0	0	0	0	0	0	0	0	0	0	0	0	0	0	0	0	0	0	0	0
UniRef90_F7JS62	0	0	0	0	0	0	0	0	0	0	0	0	0	0	0	0	0	0	0	0	0	0	0	0	0	0	0	0	0	0	7.46523e-05	0	0	0	0	0	0	0	0	0	0	0	0	0	0	0	0	0	0
UniRef90_F7LFA0	0	0	0	0	0	0	0	0	0	0	0	0	0	0	0	0	0	0	0	0	0	0	0	0	0	0	0	0	0	0	0	0	0	0	0	0	0	0	0	0	0	0	0	0	0	0	0	0	0
UniRef90_F7V2A7	0	0	0	0	0	0.000144326	0	0	0	0	0	0	5.72912e-05	0	0	0	0	0	0	0	0	0	0	0	0	0	-0.000326658	0	0	0	0	0	0	0	0	0	0	0	0	0	0	0	0	0	0	0	0	0.000403968	0
UniRef90_F8XKK7	0	0	0	0	0	0	0	0	0	0	0	0	0	0	0	0	0	0	0	0	0	0	0	0	0	0	0	0	0	0	0	0	0	0	0	0	0	0	0	0	0	0	0	0	0	0	0	0	0
UniRef90_F9Z5Q1	0	0	0	0	0	0	0	0	0	0	0	0	0	0	0	0	0	0	0	0	0	-3.8734e-05	0	0	0	0	0	0	0	0	0	0	0	-2.6394e-05	0	0	0	0	0	0	0	0	0	0	0	0	0	0	0
UniRef90_F9Z5Q9	0	0	0	0	0	0	0	0	0	0	0	0	0	0	0	0	0	0	-4.55791e-05	0	0	-0.000108594	0	0	0	0	0	0	0	0	0	-4.1912e-06	0	0	0	0	0	0	0	0	0	0	0	0	0	0	0	0	0
UniRef90_G1WSE7	0	0	0	0	0	0	0	0	0	0	0	0	0	0	0	-5.15208e-05	0	0	0	-8.12165e-05	0	-0.000218626	0	0	0	-5.54921e-05	0	0	0	0	0	0	0	0	0	0	0	0	0	0	0	0	0	0	0	0	0	0	0
UniRef90_G2SY36	0	0	0	0	0	0	0	0	0	0	0	0	0	0	0	0	0	0	0	0	0	0	0	0	0	0	0	0	0	0	0	0	0	0	0	0	0	0	0	0	0	0	0	0	0	0	0	0	0
UniRef90_G2SZW3	4.36685e-05	0	0	0	0	-4.31023e-05	0	-0.000139915	0	0	0	0	-5.63921e-05	0	0	0	0	0	0	0	0	0	0	0	0	0	0.000512819	0	0	0	0	0	0	0	0	0	0	0	0	0	0	-4.48499e-05	0	-3.21294e-05	0	0	0	0	0
UniRef90_G2SZW4	0	0	0	0	0	-6.55521e-05	0	0	0	0	0	0	-2.03005e-05	0	0	0	0	0	0	0	0	0	0	0	0	0	0	0	0	0	0	0	0	0	0	0	0	0	0	0	0	-1.68243e-06	0	0	0	0	0	0	0
UniRef90_G2SZW6	0	0	0	0	0	0	0	0	0	0	0	0	0	0	0	0	0	0	0	0	0	0	0	0	0	0	0.000415115	0	0	0	0	0	-1.95209e-05	0	0	0	0	0	0	0	-3.18171e-05	0	0	0	0	0	0	0	0
UniRef90_G2SZX5	0	0	0	0	-0.00060589	0	-0.000300563	0	0	0	-0.001436	0.00101416	0	0	-0.000273973	-0.00251311	-0.000686602	-0.000226264	-0.000987158	-0.000281263	-0.00295935	-0.000419311	-0.000749516	-1.42118e-05	-9.53828e-05	-0.00021568	0	0	0	0	0	0	0	0	0	0	0	0	0	-0.00118132	0	0	0	0	0	0	0	0	0
UniRef90_G2SZY4	0	0	0	0	0	0	0	0	0	0	0	0	0	0	0	0	0	0	0	0	0	0	0	0	0	0	0	0	0	0	0	0	0	0	0	0	0	0	0	0	0	0	0	0	0	0	0	0	0
UniRef90_G2SZY5	0	0	0	0	0	0	0	0	0	0	0	0	0	0	0	0	0	0	0	0	0	0	0	0	0	0	0	0	0	0	-0.000127822	0	0	0	0	0	0	0	0	0	0	-2.4986e-05	0	0	0	0	0	0	0
UniRef90_G2T0F7	0	0	0	0	0	0	0	0	0	0	0	0	0	0	0	0	0	0	0	0	0	0	0	0	0	0	0	0	0	0	0	0	0	0	0	0	0	0	0	0	0	0	0	0	0	0	0	0	0
UniRef90_G2T0G1	0	0	0	0	-0.00058055	0	0	0	0	0.00117998	0	0.00255848	0	0	0	-0.000266185	0	-3.06962e-05	-0.000208794	-0.000119436	-0.000859501	-0.00015098	0	0	0	-5.93908e-05	0	0	0	0	0	0	0	0	0	0	0	0	0	0	0	0	0	0	0	0	0	0	0
UniRef90_G2T0G4	0	0	0	0	0	0	0	0	0	0	0	0	0	0	0	-0.000544337	0	0	0	-1.423e-05	-0.000179561	-8.67981e-05	0	0	0	-3.42176e-05	0	0	0	0	0	0	0	0	0	0	0	0	0	0	0	0	0	0	0	0	0	0	0
UniRef90_G2T0G5	0	0	0	0	0	0	0	0	0	0	0	0	0	0	0	0	0	-3.54884e-05	0	-3.03282e-05	0	-6.87945e-05	0	-4.27469e-06	-0.000207234	-3.95165e-05	0	0	0	0	0	0	0	0	0	0	0	0	0	0	0	0	0	0	0	0	0	0	0
UniRef90_G2T0G9	0	0	0	0	0	0	0	0	0	0	0	0	0	0	0	0	0	0	0	0	0	0	0	0	0	0	0	0	0	0	0	0	0	0	0	0	0	0	0	0	0	0	0	0	0	0	0	0	0
UniRef90_G2T0I0	0	0	0	0	0	0	0	0	0	0	0	0	0	0	0	0	0	0	0	0	0	0	0	0	0	0	0	0	0	0	0	0	0	0	0	0	0	0	0	0	0	0	0	0	0	0	0	0	0
UniRef90_G2T2M8	7.39241e-06	0	0	0	0	0	0	0	0	0	0	0	0	0	0	0	0	0	-0.000197757	0	0	0	0	0	0	0	0	0	0	0	0	0	0	0	0	0	0	0	0	0	0	0	0	0	0	0	0	0	0
UniRef90_G2T2M9	0	0	0	0	0	0	0	0	0	0	0	0	0	0	0	0	0	0	-5.54356e-05	0	0	0	0	0	0	0	0	0	0	0	0	0	-5.48059e-05	-0.000221806	0	0	0	0	0	0	0	0	-1.49958e-05	0	0	0	0	0	0
UniRef90_G2T2N0	0	0	0	0	0	0	0	0	0	0	0	0	0	0	0	0	0	0	0	0	0	0	0	0	0	0	0	0	0	0	0	0	0	-1.1543e-05	0	0	0	0	0	0	0	-4.61221e-07	0	0	0	0	0	0	0
UniRef90_G2T2N2	0	0	0	0	0	0	0	0	0	0	0	0	0	0	0	0	0	0	0	0	0	0	0	0	0	0	0	0	0	0	0	0	0	0	0	0	0	0	0	0	0	0	0	0	0	0	0	0	0
UniRef90_G2T2N3	0	0	0	0	0	0	0	0	0	0	0	0	0	0	0	0	0	0	0	0	0	0	0	0	0	0	0	0	0	0	0	0	-5.10958e-05	-4.83625e-05	0	0	0	0	0	0	-1.06011e-05	-1.34702e-05	0	-4.81429e-05	0	0	0	0	0
UniRef90_G2T2N4	0	0	0	0	0	0	0	0	0	0	0	0	0	0	0	0	0	0	-1.49486e-06	0	0	0	0	0	0	0	0	0	0	0	0	0	0	-7.95987e-05	0	0	0	0	0	0	0	0	0	0	0	0	0	0	0
UniRef90_G2T2N5	0	0	0	0	0	0	0	0	0	0	0	0	0	0	0	0	0	0	-4.74347e-05	0	0	0	0	0	0	0	0	0	0	0	0	0	0	-2.19141e-05	0	0	0	0	0	0	0	0	0	0	0	0	0	0	0
UniRef90_G2T2N6	0	0	0	0	0	0	0	0	0	0	0	0	0	0	0	0	0	0	0	0	0	0	0	0	0	0	0	0	0	0	0	0	0	0	0	0	0	0	0	0	0	-4.83065e-06	0	0	0	0	0	0	0
UniRef90_G2T398	0	0	0	0	0	0	0	0	0	0	0	0	0	0	-0.0010854	0	0	0	0	0	0	0	0	0	0	0	0	0	0	0	0	0	0	0	0	0	0	0	0	0	0	0	0	0	0	0	0	0	0
UniRef90_G2T3A3	0	0	0	0	0	0	0	0	0	0	0	0	0	0	0	0	0	0	0	-9.79996e-06	0	-2.99345e-05	0	0	0	-7.06097e-05	0	0	0	0	0	0	0	0	0	0	0	0	0	0	0	-1.39196e-05	0	0	0	0	0	0	0
UniRef90_G2T3S8	0	0	0	0	0	0	0	0	0	0	0	0	0	0	0	0	0	0	0	0	0	0	0	0	0	0	0	0	0	0	0	0	0	0	0	0	0	0	0	0	0	0	0	0	0	0	0	0	0
UniRef90_G2T4G5	0	0	0	0	0	0	0	0	0	0	0	0	0	0	0	0	0	0	0	0	0	0	0	0	0	0	0	0	0	0	0	0	0	0	0	0	0	0	0	0	0	0	0	0	0	0	0.000596719	0.000420207	0
UniRef90_G2T522	0	0	0	0	0	0	0	0	0	0	0	0	0	0	0	0	0	0	0	0	0	0	0	0	0	0	0	0	0	0	0	0	0	0	0	0	0	0	0	0	0	0	0	0	0	0	0	0.00012276	0
UniRef90_G2T5C3	0	0	0	0	0	0	0	0	0	0	0	0	0	0	0	0	0	0	0	0	0	0	0	0	0	0	0	0	0	0	0	0	0	-0.000231551	-1.90954e-05	0	0	0	0	0	0	0	-4.8825e-05	0	0	0	0	0	0
UniRef90_G2T5D6	0	0	0	0	0	0	0	0	0	0	0	0	0	0	0	0	0	0	0	0	0	0	0	0	0	0	0	0	0	0	0	0	0	0	0	0	0	0	0	0	0	0	0	0	0	0	0	0	0
UniRef90_G2T5F9	0	0	0	0	0	0	0	0	0	0	0	0	0	0	0	0	0	0	0	0	0	0	0	0	0	0	0	0	0	0	0	0	0	0	0	0	0	0	0	0	0	0	0	0	0	0	0	0	0
UniRef90_G2T5H3	0	0	0	0	0	0	0	0	0	0	0	0	0	0	0	0	0	0	0	0	0	0	0	0	0	0	0	0	0	0	0	0	0	0	0	0	0	0	0	0	0	0	0	0	0	0	0	0	0
UniRef90_G2T5K3	0	0	0	0	0	0	0	0	0	0	0	0	0	0	0	0	0	0	0	0	0	0	0	0	0	0	0	0	0	0	0	0	0	0	0	0	0	0	0	0	0	0	0	0	0	0	0	0	0
UniRef90_G5I7J4	0	0	0	0	0	0.000174104	0	8.94093e-05	0	0	0	0	8.95209e-05	0	0.00075625	0	0	0.000141653	0	0	0	4.03664e-05	0	0	0.000227675	0	-0.00067287	0.000433043	0.0003306	0.000772393	0	7.49858e-06	0	0.000344358	0.000935021	0	0	0	0	0	5.27947e-06	0	7.62598e-05	0	0	0	0	0	0
UniRef90_G6BDE5	0	0	0	0	0	0	0	0	0	0	0	0	0	0	0	0	0	0	0	0	0	0	0	0	0	0	0	-0.000305407	0	-0.000721429	0	0	0	-0.000370391	-0.00103036	0	0	0	0	0	0	0	-9.25541e-05	0	0	0	0	0	0
UniRef90_G7S6E1	0	0	0	0	0	0	0	0	0	0	0	0	0	0	0	0	0	0	0	0	0	0	0	0	0	0	0	0	0	0	0	0	0	0	0	0	0	0	0	0	0	0	0	0	0	0	0	0	0
UniRef90_G7S772	0	0	0	0	0	0	0	0	0	0	0	0	0	0	0	0	0	0	0	0	0	0	0	0	0	0	0	0	0	0	0	2.07072e-05	0	0	0.000119427	0	0	0	0	0	0	0	0	0	0	0	0	0	0
UniRef90_G7S773	0	0	0	0	0	0	0	0	0	0	0	0	0	0	0	0	0	0	0	0	0	0	0	0	0	0	0	0	0	0	0	0	0	0	0	0	0	0	0	0	0	0	0	0	0	0	0	0	0
UniRef90_G8UJ59	0	0	0	0	-0.000831775	0	0	0	0	0	0	0	0	0	0	0	0	0	0	0	0	0	0	0	0	0	0	0	0	0	0	-1.25854e-05	0	0	0	0	0	0	0	0	0	0	0	0	0	0	0	0	0
UniRef90_G9SY41	0	0	0	0	0	0	0	0	0	0	0	0	0	0	0	0	0	0	0	0	0	0	0	0	0	0	0	0	0	0	0	0	0	0	0	0	0	0	0	0	0	0	0	0	0	0	0	0	0
UniRef90_H1AJE1	0	0	0	0	0	0	0	0	0	0	0	0	0	0	0	0	0	0	0	-3.69591e-05	0	-2.31004e-05	0	0	0	-5.54383e-05	0	0	0	0	0	0	0	0	0	0	0	0	0.000351911	0	0	0	0	0	0	0	0	0	0
UniRef90_H1B5S2	0	0	0	0	0	0	0	0	0	0	0	0	0	0	0	0	0	0	0	0	0	0	0	0	0	0	0	0	0	0	0	0	0	0	0	0	0	0	0	0	0	0	0	0	0	0	0	0	0
UniRef90_H1HVT6	0	0	0	0	0	0	0	0	0	0	0	0	0	0	0	0	0	0	0	0	0	0	0	0	0	0	0	0	0	0	0	0	-4.46852e-05	0	0	-0.000573479	0	0	0	0	0	0	0	0	0	0	0	0	0
UniRef90_H4M7I0	0	0	0	0	0	0	0	0	0	0	0	0	0	0	0	0	0	0	0	0	0	0	0	0	0	0	0	0	0	0	0	0	0	0	0	0	0	0	0	0	0	0	0	0	0	0	0	0	0
UniRef90_H5G4G2	0	0	0	0	0	0	0	0	0	0	0	0	0	0	0	0	0	0	0	0	0	0	0	0	0	0	0	0	0	0	0	0	0	0	0	0	0	0	0	0	0	0	0	0	0	0	0	0	0
UniRef90_I3YQU8	0	0	0	0	0	0	0	0	0	0	0	0	0	0	0	0	0	0	0	-1.13623e-05	0	-9.21779e-05	0	0	0	-2.9845e-05	0	0	0	0	0	0	0	-1.84703e-05	0	0	0	0	0	0	0	0	0	0	0	0	0	0	0
UniRef90_I5F051	0	0	0	0	0	0	0	0	0	0	0	0	0	0	0	0	0	0	0	0	0	0	0	0	0	0	0	0	0	0	0	0	0	0	0	0	0	0	0	0	0	0	0	0	0	0	0	0	0
UniRef90_I8ZBQ1	0	0	0	0	0	0	0	0	0	0	0	0	0	0	0	0	0	0	0	0	0	0	0	0	0	0	0	0	0	0	0	0	0	0	0	0	0	0	0	0	0	0	0	0	0	0	0	0	0
UniRef90_I8ZLC4	0	0	0	0	0	1.38907e-05	0	0	0	0	0	0	0	0	0	0	0	0	0	0	0	0	0	0	0	0	0	0	0	0	0	0	0	0	0	0	0	0	0	0	0	0	0	0	0	0	0	0	0
UniRef90_I9AUB9	0	0	0	0	0	0	0	0	0	0	0	0	0	0	0	0	0	0	0	0	0	0	0	0	0	0	0	0	0	0	0	0	0	0	0	0	0	0	0	0	0	0	0	0	0	0	0	0	0
UniRef90_I9B226	0	0	0	0	0	0	0	0	0	0	0	0	0	0	0	0	0	0	0	0	0	0	0	0	0	0	0	0	0	0	0	0	0	-4.48372e-05	0	0	0	0	0	0	0	0	0	0	0	0	0	0	0
UniRef90_I9GGP8	0	0	0	0	0	0	0	0	0	0	0	0	0	0	0	0	0	0	0	0	0	0	0	0	0	0	0	0	0	0	0	0	0	0	0	0	0	0	0	0	0	0	0	0	0	0	0	0	0
UniRef90_I9IJN0	0	0	0	0	0	0.000209885	0	0	0	0	0	0	0	0	0	0	0	0	0	0	0	0	0	0	0	0	0	0	0	0	0	0	0	0	0	0	0	0	0	0	0	0	0	0	0	0	0	0	0
UniRef90_I9PIJ2	0	0	0	0	0	-0.000157534	0	-0.000182391	-5.486e-06	0	0	0	-0.000122931	0	0	0	0	0	0	0	0	0	0	0	0	0	0	0	0	0	0	0	0	0	0	0	0	0	0	0	0	0	0	0	0	0	0	0	0
UniRef90_I9R6I3	0	0	0	0	0	0	0	0	0	0	0	0	0	0	0	0	0	0	0	0	0	0	0	0	0	0	0	0	0	0	0	0	0	0	0	0	0	0	0	0	0	0	0	0	0	0	0	0	0
UniRef90_I9T5R1	0	0	0	0	0	-2.68736e-05	0	0	0	0	0	0	-3.59839e-05	0	0	0	0	0	0	0	0	0	0	0	0	0	0	0	0	0	0	0	0	0	0	0	0	0	0	0	0	0	0	0	0	0	0	0	0
UniRef90_I9TSD3	0	0	0	0	0	0	0	0	0	0	0	0	0	0	0	0	0	0	0	0	0	0	0	0	0	0	0	0	0	0	0	0	0	0	0	0	0	0	0	0	0	0	0	0	0	0	0	0	0
UniRef90_I9VVW4	0	0	0	0	0	0	0	0	0	0	0	0	0	0	0	0	0	0	0	0	0	0	0	0	0	0	0	0	0	0	0	0	0	0	0	0	0	0	0	0	0	0	0	0	0	0	0	0	0
UniRef90_J6HNG2	0	0	0	0	0	0	0	0	0	0	0	0	0	0	0	0	0	0	0	0	0	0	0	0	0	0	0	0	0	0	0	0	0	0	0	0	0	0	0	0	0	0	0	0	0	0	0	0	0
UniRef90_J7QIY4	0	0	0	0	0	0	0	0	0	0	0	0	0	0	0	0	0	0	0	0	0	4.6394e-05	0	0	0	0	0	0	0	0	0	0	0	0	0	0	0	0	0	0	0	0	0	0	0	0	0	0	0
UniRef90_J7SHX6	0	0	0	0	0	0	0	0	0	0	0	0	0	0	0	0	0	0	0	0	0	0.000101873	0	0	0	0	0	0	0	0	0	0	0	0.000258426	3.87877e-05	0	0	0	0	0	0	0	0	0	0	0	0	0	0
UniRef90_J7SHX7	0	0	0	0	0	-0.000152231	0	0	-4.81945e-05	0	0	0	-5.41772e-05	0	0	0	0	0	0	0	0	0	0	0	0	0	0	0	0	0	0	0	0	0	0	0	0	0	0	0	0	0	0	0	0	0	0	0	0
UniRef90_J7TUV6	0	0	0	0	0	-0.000100988	0	-0.000109081	0	0	0	0	-8.10675e-05	0	0	0	0	0	0	0	0	0	0	0	0	0	0	0	0	0	-4.0535e-05	0	0	0	0	0	-0.000185602	0	0	0	0	0	0	0	0	0	0	0	0
UniRef90_K0WTB3	0	0	0	0	0	0	0	0	0	0	0	0	0	0	0	0	0	0	0	0	0	0	0	0	0	0	0.00148789	0	0	0	-1.79123e-06	0	0	0	0	0	0	0	0	0	0	0	0	0	0	0	0	0	0
UniRef90_K0XC19	0	0	0	0	0	0	0	0	0	0	0	0	0	0	0	0	0	0	0	0	0	0	0	0	0	0	0	0	0	0	0	0	0	0	0	0	0	0.000891093	0.000150957	0	0	0	0	0	0	0.000346735	0	0	0
UniRef90_K0XED9	0	0	0	0	0	0	0	0	0	0	0	0	0	0	0	0	0	0	0	0	0	0	0	0	0	0	0	0	0	0	0	0	0	0	0	0	0	0.00136541	0.00075887	0	0	0	0	0	0	0.000905222	0	0	0
UniRef90_K1GVM0	0	0	0	0	0	0	0	0	0	0	0	0	-1.74611e-05	0	0	0	0	0	0	0	0	0	0	0	0	0	0	0	0	0	0	-2.58539e-05	0	0	0	0	0	0	0	0	0	0	0	0	0	0	0	0	0
UniRef90_K1TMT0	5.28578e-05	0	0	0	-7.96944e-05	0	0	0	0	0	0	0	0	0	0	0	0	-0.000118025	-0.000488889	-0.000173447	0	-0.00020863	-7.41021e-05	0	0	-0.0001065	0	0	0	0	0	0	0	-0.000328205	0	0	0	0	0	0	-3.72121e-05	0	0	0	0	0	0	0	0
UniRef90_K1U982	0	0	0	0	0	0	0	0	0	0	0	0	0	0	0	0	0	0	0	0	0	0	0	0	0	0	0	0	0	0	0	0	0	0	0	0	0	0	0	0	0	0	0	0	0	0	0	0	0
UniRef90_K5ZAA8	0	0	0	0	0	0	0	0	0	0	0	0	0	0	0	0	0	0	0	0	0	0	0	0	0	0	0	0	0	0	0	0	0	0	0	0	0	0	0	0	0	0	0	0	0	0	0	0	0
UniRef90_K5ZB90	0	0	0	0	0	0	0	0	0	0	0	0	0	0	0	0	0	0	0	0	0	0	0	0	0	0	0	0	0	0	0	0	0	0	0	0	0	0	0	0	0	0	0	0	0	0	0	0	0
UniRef90_K5ZEM5	0	0	0	0	0	0	0	0	0	0	0	0	0	0	0	0	0	0	0	0	0	0	0	0	0	0	0	0	0	0	0	0	0	0	0	0	0	0	0	0	0	0	0	0	0	0	0	0	0
UniRef90_K6A4L6	0	0	0	0	0	0	0	0	0	0	0	0	0	0	0	0	0	0	0	0	0	0	0	0	0	0	0	0	0	0	0	0	0	0	0	0	0	0	0	0	0	0	0	0	0	0	0	0	0
UniRef90_K7ZQ45	0	0	0	0	0	0	0	0	0	0	0	0	0	0	0	0	0	0	0	0	0	0	0	0	0	0	0	0	0	0	0	0	0	0	0	0	0	0	0	0	0	0	0	0	0	0	0	0	0
UniRef90_K8EDZ7	0	0	0	0	0	0	0	0	0	0	0	0	0	0	0	0	0	0	0	0	0	0	0	0	0	0	0	0	0	0	0	0	0	0	0	0	0	0	0	0	0	3.47194e-05	0	0.000157315	0	0	0	0	0
UniRef90_K9DVT8	0	0	0	0	0	2.08008e-05	0	0	0	0	0	0	0	0	0	0	0	0	0	0	0	0	0	0	0	0	0	0	0	0	0	0	0	0	0	0	0	0	0	0	0	0	0	0	0	0	0	0	0
UniRef90_K9E8X5	0	0	0	0	0	7.90043e-05	0	0	0	0	0	0	0	0	0	0	0	0	0	0	0	0	0	0	0	0	0	0	0	0	0	0	0	0	0	0	0	0	0	0	0	0	0	0	0	0	0	0	0
UniRef90_L0CZD0	0	0	0	0	0	3.54504e-05	0	0	0	0	0	0	2.24292e-05	0	0	0	0	0	0	0	0	0	0	0	0	0	0	0	0	0	0	0	0	0	0	0	0	0	0	0	0	0	0	0	0	0	0	0	0
UniRef90_L1FQI3	0	0	0	0	0	2.83557e-05	0	0	0	0	0	0	0	0	-7.02942e-05	0	0	0	0	0	0	0	0	0	0	0	0	0	0	0	0	0	0	0	0	0	0	0	0	0	0	0	0	0	0	0	0	0	0
UniRef90_L1Q3R5	0	0	0	0	0	0	0	0	0	0	0	0	0	0	0	0	0	0	0	0	0	0	0	0	0	0	0	0	0	0	0	0	0	0	0	0	0	0	0	0	0	0	0	0	0	0	0	0	0
UniRef90_L2CS94	0	0	0	0	0	0	0	0	0	0	0	0	0	0	0	0	0	0	0	0	0	7.95479e-05	0	0	0	2.17899e-05	0	0	0	0	0	0	0	0	0	0	0	0	0	0	0	0	0	0	0	0	3.77549e-05	0	0
UniRef90_M1YD77	0	0	0	0	0	0	0	0	0	0	0	0	0	0	0	0	0	0	0	0	0	0	0	0	0	0	0	0	0	0	0	0	0	0	0	0	0	0	0	0	0	0	0	0	0	0	0	0	0
UniRef90_M2BWG9	0	0	0	0	-9.00066e-07	-0.000118952	0	-9.11137e-05	0	0	0	0	-5.53567e-05	0	0	0	0	0	0	0	0	0	0	0	0	0	0	0	0	0	0	0	0	0	0	0	0	0	0	0	0	0	0	0	0	0	0	0	0
UniRef90_M2CG08	0	0	0	0	-0.000301245	-0.000135435	0	-9.47272e-05	-8.6663e-07	0	0	0	-5.89445e-05	0	0	0	0	0	0	0	0	0	0	0	0	0	0	0	0	0	0	0	0	0	0	0	0	0	0	0	0	0	0	0	0	0	0	0	0
UniRef90_M2D219	0	0	0	0	-0.000779767	-7.57514e-05	0	-3.82532e-05	-2.78478e-05	0	0	0	-4.55906e-05	0	0	0	0	0	0	0	0	0	0	0	0	0	0	0	0	0	0	0	0	0	0	0	0	0	0	0	0	0	0	0	0	0	0	0	0
UniRef90_M4JP18	0	0	0	0	0.000109148	1.37344e-06	0	0	0	0	0	0	0	0	-0.00115358	0	0	0	0	0	0	0	0	0	0	0	0	0	0	0	0	0	0	0	0	0	0	0	0	0	0	0	0	0	0	0	0	0	0
UniRef90_M4RA63	0	0	0	0	0	0	0	0	0	0	0	0	0	0	0	0	0	0	0	-5.33985e-05	0	-0.000141221	0	0	0	-1.36236e-05	0	0	0	0	0	-4.20159e-05	0	0	0	0	0	0	0	0	0	0	0	0	-8.93956e-06	0	0	0	0
UniRef90_M7UZM1	0	0	0	0	5.65668e-05	1.8765e-05	0	0	0	0	0	0	0	0	0	0	0	0	0	0	0	0	0	0	0	0	0	0	0	0	0	0	0	0	0	0	0	0	0	0	0	0	0	0	0	0	0	0	0
UniRef90_N9VM14	2.67847e-05	0	0	0	-0.000400313	0	0	0	0	0	0	0	0	0	0	0	0	0	0	0	0	0	0	0	0	0	0	0	0	0	0	0	0	0	0	0	0	0	0	-0.00070494	0	0	0	0	0	0	0	0	0
UniRef90_N9WR17	0	0	0	0	0	0	0	0	0	0	0	0	0	0	0	0	0	0	0	0	0	0	0	0	0	0	0	0	0	0	0	0	0	0	0	0	0	0	0	0	0	0	0	0	0	0	0	0	0
UniRef90_N9Y409	0	0	0	0	-0.000925293	0	0	0	0	0	0	0	0	0	0	0	0	0	0	0	0	0	0	0	0	0	0	0	0	0	0	0	0	0	0	0	0	0	0	-0.00122691	0	0	0	0	0	0	0	0	0
UniRef90_N9Y9U0	0	0	0	0	0	0	0	0	0	0	0	0	0	0	0	0	0	0	0	0	0	0	0	0	0	0	0	0	0	0	0	0	0	0	0	0	0	0	0	0	0	0	0	0	0	0	0	0	0
UniRef90_N9ZGG1	0	0	0	0	0	0	0	0	0	0	0	0	0	0	0	0	0	-7.6775e-05	-0.000183459	0	0	0	0	0	0	0	0	0	0	0	0	0	0	0	0	0	0	0	0	0	-4.74629e-05	0	0	0	0	0	0	0	0
UniRef90_O52836	0.000228038	0.000180224	0.000383127	0	-0.000199519	0	0	0	0	0.00153363	-0.000607831	0.000525884	0	-0.00188789	0	-0.00427109	-4.88899e-05	-9.10498e-05	-0.000565585	-0.000350983	-0.00540907	-0.000465118	-0.000308308	-0.000776006	-0.000460418	-0.000260875	0.000347074	0	0	0	0	-1.16668e-05	0	0	0	0	0	0	0	-0.00113289	0	-2.09797e-05	0	0	-1.0934e-05	0	0	0	0.00028078
UniRef90_P10952	0	0	0	0	0	0	0	0	0	0	0	0	0	0	0	0	0	0	0	0	0	0	0	0	0	0	0	0	0	0	0	0	0	0	0	0	0	0	0	0	0	0	0	0	0	0	0	0	0
UniRef90_P70882	0	0	0	0	0	0	0	0	0	0	0	0	0	0	0	0	0	0	0	0	0	0	0	0	0	0	0	0	0	0	0	-1.23104e-05	0	0	0	0	0	0	0	0	0	0	0	0	0	0	0	0	0
UniRef90_P94316	0	0	0	0	0	0	0	0	0	0	0	0	0	0	0	0	0	0	0	0	0	0	0	0	0	0	0	0	0	0	0	0	0	0	0	0	0	0	0	0	0	0	0	0	0	0	0	0	0
UniRef90_Q1JB56	0	0	0	0	0	0	0	0	0	0	0	0	0	0	0	0	0	0	0	0	0	0	0	0	0	0	0	0	0	0	0	0	0	0	0	0	0	0	0	0	0	0	0	0	0	0	0	0	0
UniRef90_Q45122	0	0	0	0	0	0	0	0	0	0	0	0	0	0	0	0	0	0	0	0	0	0	0	0	0	0	0	0	0	0	0	0	0	0	0	0	0	0	0	0	0	0	0	0	0	0	0	0	0
UniRef90_Q5CZD6	0	0	0	0	0	0	0	0	0	0	0	0	0	0	0	0	0	0	0	0	0	-1.63787e-05	0	0	0	0	0	0	0	0	0	0	0	0	0	0	0	0	0	0	0	0	0	0	0	0	0	0	0
UniRef90_Q5CZD7	0	0	0	0	0	0	0	0	0	0	0	0	0	0	0	0	0	0	0	0	0	-0.000103915	0	0	0	0	0	0	0	0	0	0	0	0	0	0	0	0	0	0	0	0	0	0	0	0	0	0	0
UniRef90_Q5L7N5	0	0	0	0	0	0	0	0	0	0	0	0	0	0	0	0	0	0	0	0	0	0	0	0	0	0	0	0	0	0	0	0	0	0	0	0	0	0	0	0	0	0	0	0	0	0	0	0	0
UniRef90_Q5L890	0	0	0	0	0	0	0	0	0	0	0	0	0	0	0	0	0	0	0	0	0	0	0	0	0	0	0	0	0	0	0	0	0	0	0	0	0	0	0	0	0	0	0	0	0	0	0	0	0
UniRef90_Q5L893	0	0	0	0	0	0	0	0	0	0	0	0	0	0	0	0	0	0	0	0	0	0	0	0	0	0	0	0	0	0	0	0	0	0	0	0	0	0	0	0	0	0	0	0	0	0	0	0	0
UniRef90_Q5L896	0	0	0	0	0	0	0	0	0	0	0	0	0	0	0	0	0	0	0	0	0	0	0	0	0	0	0	0	0	0	0	0	0	0	0	0	0	0	0	0	0	0	0	0	0	0	0	0	0
UniRef90_Q5L8B2	0	0	0	0	0	0	0	0	0	0	0	0	0	0	0	0	0	0	0	0	0	0	0	0	0	0	0	0	0	0	0	0	0	0	0	0	0	0	0	0	0	0	0	0	0	0	0	0	0
UniRef90_Q5L8B3	0	0	0	0	0	0	0	0	0	0	0	0	0	0	0	0	0	0	0	0	0	-2.25582e-06	0	0	0	0	0	0	0	0	0	0	0	0	0	0	0	0	0	0	0	0	0	0	0	0	0	0	0
UniRef90_Q5L8B4	0	0	0	0	0	7.83662e-05	0	0	0	0	0	0	0	0	0	0	0	0	0	0	0	0	0	0	0	0	0	0	0	0	0	0	0	0	0	0	0	0	0	0	0	0	0	0	0	0	0	0	0
UniRef90_Q5L8B5	0	0	0	0	0	0	0	0	0	0	0	0	0	0	0	0	0	0	0	0	0	0	0	0	0	0	0	0	0	0	0	0	0	0	0	0	0	0	0	0	0	0	0	0	0	0	0	0	0
UniRef90_Q5L8B6	0	0	0	0	0	0	0	0	0	0	0	0	0	0	0	0	0	0	0	0	0	0	0	0	0	0	0	0	0	0	0	0	0	0	0	0	0	0	0	0	0	0	0	0	0	0	0	0	0
UniRef90_Q5L8B9	0	0	0	0	0	0	0	0	0	0	0	0	0	0	0	0	0	0	0	0	0	0	0	0	0	0	0	0	0	0	0	0	0	0	0	0	0	0	0	0	0	0	0	0	0	0	0	0	0
UniRef90_Q5L8C1	0	0	0	0	0	0	0	0	0	0	0	0	0	0	0	0	0	0	0	0	0	0	0	0	0	0	0	0	0	0	0	0	0	0	0	0	0	0	0	0	0	0	0	0	0	0	0	0	0
UniRef90_Q5L8C3	0	0	0	0	0	1.05481e-05	0	0	0	0	0	0	0	0	0	0	0	0	0	0	0	0	0	0	0	0	0	0	0	0	0	0	0	0	0	0	0	0	0	0	0	0	0	0	0	0	0	0	0
UniRef90_Q5L8C6	0	0	0	0	0	0	0	0	0	0	0	0	0	0	0	0	0	0	0	0	0	0	0	0	0	0	0	0	0	0	0	0	0	0	0	0	0	0	0	0	0	0	0	0	0	0	0	0	0
UniRef90_Q5L8D1	0	0	0	0	0	0	0	0	0	0	0	0	0	0	0	0	0	0	0	0	0	0	0	0	0	0	0	0	0	0	0	0	0	0	0	0	0	0	0	0	0	0	0	0	0	0	0	0	0
UniRef90_Q5L8D2	0	0	0	0	0	0	0	0	0	0	0	0	0	0	0	0	0	0	0	0	0	0	0	0	0	0	0	0	0	0	0	0	0	0	0	0	0	0	0	0	0	0	0	0	0	0	0	0	0
UniRef90_Q5L8D3	0	0	0	0	0	0	0	0	0	0	0	0	0	0	0	0	0	0	0	0	0	0	0	0	0	0	0	0	0	0	0	0	0	0	0	0	0	0	0	0	0	0	0	0	0	0	0	0	0
UniRef90_Q5L8D4	0	0	0	0	0	0	0	0	0	0	0	0	0	0	0	0	0	0	0	0	0	0	0	0	0	0	0	0	0	0	0	0	0	0	0	0	0	0	0	0	0	0	0	0	0	0	0	0	0
UniRef90_Q5L8D6	0	0	0	0	0	5.59561e-05	0	0	0	0	0	0	2.26528e-05	0	0	0	0	0	0	0	0	0	0	0	0	0	0	0	0	0	0	0	0	0	0	0	0	0	0	0	0	0	0	0	0	0	0	0	0
UniRef90_Q5L8W2	0	0	0	0	0	0	0	0	0	0	0	0	0	0	0	0	0	0	0	0	0	0	0	0	0	0	0	0	0	0	0	0	0	0	0	0	0	0	0	0	0	0	0	0	0	0	0	0	0
UniRef90_Q5L8Z8	0	0	0	0	0	0	0	0	0	0	0	0	4.31322e-06	0	0	0	0	0	0	0	0	0	0	0	0	0	0	0	0	0	0	0	0	0	0	0	0	0	0	0	0	0	0	0	0	0	0	0	0
UniRef90_Q5L9B6	0	0	0	0	0	5.76716e-05	0	0	0	0	0	0	0	0	0	0	0	0	0	0	0	0	0	0	0	0	0	0	0	0	0.000117256	0	0	0	0	0	0	0	0	0	0	0	0	0	0	0	0	0	0
UniRef90_Q5LAB4	0	0	0	0	0	0	0	0	0	0	0	0	0	0	0	0	0	0	0	0	0	0	0	0	0	0	0	0	0	0	0.000147708	0	0	0	0	0	0	0	0	0	0	0	0	0	0	0	0	0	0
UniRef90_Q5LAX0	0	0	0	0	0	0	0	0	0	0	0	0	1.31358e-05	0	0	0	0	0	0	0	0	0	0	0	0	0	0	0	0	0	0	0	0	0	0	0	0	0	0	0	0	0	0	0	0	0	0	0	0
UniRef90_Q5LD58	0	0	0	0	0	0	0	0	0	0	0	0	0	0	0	0	0	0	0	0	0	0	0	0	0	0	0	0	0	0	0	0	0	0	0	0	0	0	0	0	0	0	0	0	0	0	0	0	0
UniRef90_Q5LEQ3	0	0	0	0	0	0	0	0	0	0	0	0	0	0	0	0	0	0	0	-6.49373e-05	0	-0.000133132	0	0	0	-2.34332e-05	0	0	0	0	0	0	0	0	0	0	0	0	0	0	0	0	0	0	0	0	0	0	0
UniRef90_Q5LHK5	0	0	0	0	0	0	0	0	0	0	0	0	0	0	0	0	0	0	0	0	0	0	0	0	0	0	0	0	0	0	0	0	0	0	0	0	0	0	0	0	0	0	0	0	0	0	0	0	0
UniRef90_Q5LHW2	0	0	0	0	0	0	0	0	0	0	0	0	0	0	0	0	0	0	0	0	0	0	0	0	0	0	0	0	0	0	0	0	0	0	0	0	0	0	0	0	0	0	0	0	0	0	0	0	0
UniRef90_Q5LI34	0	0	0	0	0	0	0	0	0	0	0	0	0	0	0	0	0	0	0	0	0	0	0	0	0	0	0	0	0	0	0	0	0	0	0	0	0	0	0	0	0	0	0	0	0	0	0	0	0
UniRef90_Q5LJ19	0	0	0	0	0	0	0	0	0	0	0	0	0	0	0	0	0	0	0	0	0	0	0	0	0	0	0	0	0	0	7.32513e-05	0	0	0	0	0	0	0	0	0	0	0	0	0	0	0	0	0	0
UniRef90_Q64MF7	0	0	0	0	0	0	0	0	0	0.001502	-0.000667268	0.000932982	0	0	0	-0.00299692	-6.48872e-05	-0.000229863	-0.000528699	-0.000315491	-0.00402199	-0.00046036	-0.000280683	-0.000303477	-0.000391321	-0.000277852	0	0	0	0	0	0	0	0	0	0	0	0	0.00064208	0	0	0	0	0	0	0	0	0	0
UniRef90_Q64NV0	0	0	0	0	0	0	0	0	0	0	0	0	0	0	0	0	0	0	0	0	0	0	0	0	0	0	0	0	0	0	0	0	0	0	0	0	0	0	0	0	0	0	0	0	0	0	0	0	0
UniRef90_Q64SH5	0	0	0	0	0	0	0	0	0	0	0	0	-7.27023e-06	0	0	0	0	0	-0.000132458	0	0	0	-0.000156077	0	0	0	0	0	0	0	0	0	0	0	0	0	0	0	0	0	0	0	0	0	0	0	0	0	0
UniRef90_Q64WL2	0	0	0	0	0	0	0	0	0	0	0	0	0	0	0	0	0	0	0	0	0	0	0	0	0	0	0	0	0	0	0	0	0	0	0	0	0	0	0	0	0	0	0	0	0	0	0	0	0
UniRef90_Q64WL3	0	0	0	0	0	0	0	0	0	0	0	0	0	0	0	0	0	0	0	0	0	0	0	0	0	0	0	0	0	0	0	0	0	0	0	0	0	0	0	0	0	0	0	0	0	0	0	0	0
UniRef90_Q64WL4	0	0	0	0	0	0	0	0	0	0	0	0	0	0	0	0	0	0	0	0	0	0	0	0	0	0	0	0	0	0	0	0	0	0	0	0	0	0	0	0	0	0	0	0	0	0	0	-6.80392e-05	0
UniRef90_Q64ZR0	0	0	0	0	0	0	0	0	0	0	0	0	9.0146e-07	0	0	0	0	0	0	0	0	0	0	0	0	0	0	0	0	0	0	0	0	0	0	0	0	0	0	0	0	0	0	0	0	0	0	0	0
UniRef90_Q650C5	0	0	0	0	0	0	0	0	0	0	0	0	0	0	0	0	0	0	0	0	0	0	0	0	0	0	0	0	0	0	0	0	0	0	0	0	0	0	0	0	0	0	0	0	0	0	0	0	0
UniRef90_Q650C6	0	0	0	0	0	0	0	0	0	0	0	0	0	0	0	0	0	0	0	0	0	0	0	0	0	0	0	0	0	0	0	0	0	0	0	0	0	0	0	0	0	0	0	0	0	0	0	0	0
UniRef90_Q650C8	0	0	0	0	0	0	0	0	0	0	0	0	0	0	0	0	0	0	0	0	0	0	0	0	0	0	0	0	0	0	0	0	0	0	0	0	0	0	0	0	0	0	0	0	0	0	0	0	0
UniRef90_Q650C9	0	0	0	9.48506e-05	0	-8.90682e-05	0	0	0	0.000526383	0	0.00385767	0	0	0	0	0	0	0	0	0	-4.66034e-06	0	0	0	0	0	0	0	0	0	0	0	0	0	0	0	0	0	0	0	0	0	0	0	0	0	0	0
UniRef90_Q650D0	0	0	0	0	0	0	0	0	0	0	0	0	0	0	0	0	0	0	0	0	0	0	0	0	0	0	0	0	0	0	0	-2.31323e-06	0	0	0	0	0	0	0	0	0	0	0	0	0	0	0	0	0
UniRef90_Q650D1	0	0	0	0	0	0	0	0	0	0	0	0	0	0	0	0	0	0	0	0	0	0	0	0	0	0	0	0	0	0	0	-4.40823e-06	0	0	0	0	0	0	0	0	0	0	0	0	0	0	0	0	0
UniRef90_Q650D2	0	0	0	0	0	0	0	0	0	0	0	0	0	0	0	0	0	0	0	0	0	0	0	0	0	0	0	0	0	0	0	-3.08825e-06	0	0	0	0	0	0	0	0	0	0	0	0	0	0	0	0	0
UniRef90_Q650D4	0	0	0	0	0	0	0	0	0	0	0	0	0	0	0	0	0	0	0	0	0	0	0	0	0	0	0	0	0	0	0	-7.64987e-06	0	0	0	0	0	0	0	0	0	0	0	0	0	0	0	0	0
UniRef90_Q650D7	0	0	0	0	0	0	0	0	0	0	0	0	0	0	0	0	0	0	0	0	0	0	0	0	0	0	0	0	0	0	0	-1.69088e-05	0	0	0	0	0	0	0	0	0	0	0	0	0	0	0	0	0
UniRef90_Q650D8	0	0	0	0	0	0	0	0	0	0	0	0	0	0	0	0	0	0	0	0	0	0	0	0	0	0	0	0	0	0	0	0	0	0	0	0	0	0	0	0	0	0	0	0	0	0	0	0	0
UniRef90_Q650D9	0	0	0	0	0	0	0	0	0	0	0	0	0	0	0	0	0	0	0	0	0	0	0	0	0	0	0	0	0	0	0	0	0	0	0	0	0	0	0	0	0	0	0	0	0	0	0	0	0
UniRef90_Q650E0	0	0	0	0	0	0	0	0	0	0	0	0	0	0	0	0	0	0	0	0	0	0	-4.78607e-05	0	0	0	0	0	0	0	0	-4.7209e-07	0	0	0	0	0	0	0	0	0	0	0	0	0	0	0	0	0
UniRef90_Q650E3	0	0	0	0	0	0	0	0	0	0	0	0	0	0	0	0	0	0	0	0	0	0	0	0	0	0	0	0	0	0	0	0	0	0	0	0	0	0	0	0	0	0	0	0	0	0	0	0	0
UniRef90_Q650E4	0	0	0	0	0	0	0	0	0	0	0	0	0	0	0	0	0	0	0	0	0	0	0	0	0	0	0	0	0	0	0	0	0	0	0	0	0	0	0	0	0	0	0	0	0	0	0	0	0
UniRef90_Q650E5	0	0	0	0	0	0	0	0	0	0.000946999	0	0	0	0	0	0	0	0	0	-6.48895e-05	0	-0.000100413	0	0	-8.68691e-05	-4.56443e-05	0	0	0	0	0	0	0	0	0	0	0	0	0	0	0	0	0	0	0	0	0	0	0
UniRef90_Q650E6	0	0	0	0	0	0	0	0	0	0	0	0	0	0	0	0	0	0	0	0	0	0	0	0	0	0	0	0	0	0	0	0	0	0	0	0	0	0	0	0	0	0	0	0	0	0	0	0	0
UniRef90_Q650E8	0	0	0	0	0	0	0	0	0	0	0	0	0	0	0	0	0	0	0	0	0	0	0	0	0	0	0	0	0	0	0	-1.04903e-05	0	0	0	0	0	0	0	0	0	0	0	0	0	0	0	0	0
UniRef90_Q650G5	0	0	0	0	0	0	0	0	0	0	0	0	0	0	0	0	0	0	0	0	0	0	0	0	0	0	0	0	0	0	0	0	0	0	0	0	0	0	0	0	0	0	0	0	0	0	0	0	0
UniRef90_Q650G6	0	0	0	0	0	0	0	0	0	0	0	0	0	0	0	0	0	0	0	0	0	0	0	0	0	0	0	0	0	0	0	0	0	0	0	0	0	0	0	0	0	0	0	0	0	0	0	0	0
UniRef90_Q650H0	0	0	0	0	0	0	0	0	0	0	0	0	0	0	0	0	0	0	0	0	0	0	0	0	0	0	0	0	0	0	0	0	0	0	0	0	0	0	0	-0.00281665	0	0	0	0	0	0	0	0	0
UniRef90_Q650H1	0	0	0	0	0	0	0	0	0	0	0	0	0	0	0	0	0	0	0	0	0	0	0	0	0	0	0	0	0	0	0	-8.60379e-06	0	0	0	0	0	0	0	0	0	0	0	0	0	0	0	0	0
UniRef90_Q650H2	0	0	0	0	0	0	0	0	0	0	0	0	0	0	0	0	0	-3.03091e-05	-0.000189982	-6.8904e-05	0	-0.0001544	0	0	0	-5.00167e-05	0	0	0	0	0	0	0	0	0	0	0	0	0	0	0	-1.4972e-05	0	0	0	0	0	0	0
UniRef90_Q8A129	0	0	0	0	0	0	0	0	0	0	0	0	0	0	0	0	0	0	0	0	0	0	0	0	0	0	0	0	0	0	0	0	0	0	0	0	0	0	0	0	0	0	0	0	0	0	0	0	0
UniRef90_Q8A475	0	0	0	0	0	0	0	0	0	0	0	0	0	0	0	0	0	0	0	0	0	0	0	0	0	0	0	0	0	0	0	0	0	0	0	0	0	0	0	0	0	0	0	0	0	0	0	0	0
UniRef90_Q8A485	0	0	0	0	0	0	0	0	0	0	0	0	0	0	0	0	0	0	0	0	0	0	0	0	0	0	0	0	0	0	0	0	0	0	0	0	0	0	0	0	0	0	0	0	0	0	0	0	0
UniRef90_Q8A4S9	0	0	0	0	0	0	0	0	0	0	0	0	0	0	0	0	0	0	0	0	0	0	0	0	0	0	0	0	0	0	0	0	0	0	0	0	0	0	0	0	0	0	0	0	0	0	0	0	0
UniRef90_Q8ABW7	0	0	0	0	0	0	0	0	0	0	0	0	0	0	0	0	0	0	0	0	0	0	0	0	0	0	0	0	0	0	0	0	0	0	0	0	0	0	0	0	0	0	0	0	0	0	0	0	0
UniRef90_Q8ABX0	0	0	0	0	0	0	0	0	0	0	-0.0014404	0	0	0	-0.00096656	-0.0025046	-0.000564162	-0.000286793	-0.000924437	-0.000205556	-0.00334246	-0.000216109	0	-0.000402864	-0.000299865	-0.000190787	0	0	0	0	0	-1.0618e-05	0	-6.25517e-05	0	0	0	0	0	0	0	0	0	0	0	0	0	0	0
UniRef90_Q9AE24	0	0	0	0	0	0	0	0	0	0	0	0	0	0	0	0	0	0	0	0	0	0	0	0	0	0	0	0	0	0	0	0	0	0	0	0	0	0	0	0	0	0	0	0	0	0	0	0	0
UniRef90_R0A157	0	0	0	0	0	0.000105972	0	0	0	0	0	0	0	0	0	0	0	0	0	0	0	-9.53005e-06	0	0	0	0	0	0	0	0	0	0	0	0	0	0	0.000170347	0	0	0	0	0	0	0	0	0	0	0	0
UniRef90_R0BCD1	0	0	0	0	0	0	0	0	0	0	0	0	0	0	0	0	0	0	0	0	0	0	0	0	0	0	0	0	0	0	0	0	0	0	0	0	0	0	0	0	0	0	0	0	0	0	0	0	0
UniRef90_R0HEY5	0	0	0	0	0	0	0	0	0	0	0	0	0	0	0	0	0	0	0	0	0	0	0	0	0	0	0	0	0	0	0	0	0	0	0	0	0	0	0	0	0	0	0	0	0	0	0	0	0
UniRef90_R2IMF2	0	0	0	0	0	0	0	0	0	0	0	-0.00250789	0	0	0	0	0	0	0	0	0	0	0	0	0	0	0	0	0	0	0	0	0	0	0	0	0	0	0	0	0	0	0	0	0	0	0	0	0
UniRef90_R4FKG4	0	0	0	0	0	0.000169954	0	0	0	0	0	0	0	0	0	0	0	0	0	0	0	0	0	0	0	0	0	0	0	0	0	0	0	0	0	0	0	0	0	0	0	0	0	0	0	0	0	0	0
UniRef90_R5BTK1	0	0	0	0	0	3.89355e-05	0	0	0	0	0	0	0	0	0	0	0	0	0	0	0	0	0	0	0	0	0	0	0	0	0	0	0	0	0	0	0	0	0	0	0	0	0	0	0	0	0	0	0.00150867
UniRef90_R5C195	0	0	0	0	0	0	0	0	0	0	0	0	0	0	0	0	0	0	0	0	0	0	0	0	0	0	0	0	0	0	0	0	0	0	0	0	0	0	0	0	0	0	0	0	0	0	0	0	0
UniRef90_R5F3V0	0	0	0	0	0	0	0	0	0	0	0	0	0	0	0	0	0	0	0	0	0	0	0	0	0	0	0	0	0	0	0	0	0	0	0	0	0	0	0	0	0	0	0	0	0	0	0	0	0
UniRef90_R5HC87	0	0	0	0	0	0	0	0	0	0	0	0	0	0	0	0	0	0	0	0	0	0	0	0	0	0	0	0	0	0	0	1.04391e-06	0	0	0	0	0	0	0	0	0	0	0	0	0	0	0	0	0
UniRef90_R5K610	0	0	0	0	0	0	0	0	0	0	0	0	0	0	0	0	0	0	0	0	0	0	0	0	0	0	0	0	0	0	0	0	0	0	0	0	0	0	0	0	0	0	0	0	0	0	0	0	0
UniRef90_R5TWP2	0	0	0	0	0	4.97915e-05	0	0	0	0	0	0	0	0	0	0	0	0	0	0	0	0	0	0	0	0	0	0	0	0	3.03848e-05	0	0	0.000251966	0	0	0	0	0	0	0	0	3.94146e-05	0	0	0	0	0	0
UniRef90_R5U7D3	0	0	0	0	0	0	0	0	0	0	0	0	0	0	0	0	0	0	0	0	0	0	0	0	0	0	0	0	0	0	0	0	0	0	0	0	0	0	0	0	0	0	0	0	0	0	0	0	0
UniRef90_R5UN98	0	0	0	0	0	0	0	0	0	0	0	0	0	0	0	0	0	0	0	0	0	0	0	0	0	0	0	0	0	0	0	0	0	0	0	0	0	0	0	0	0	0	0	0	0	0	0	0	0
UniRef90_R5UUS1	0	0	0	0	0	0	0	0	0	0	0	0.00351561	0	0	0	0	0	0	0	0	0	0	0	0	0	0	0	0	0	0	0	0	0	0	0	0	0	0	0	0	0	0	0	0	0	0	0	0	0
UniRef90_R5V1E1	0	0	0	0	0	0	0	0	0	0	0	0	0	0	0	0	0	-6.82438e-05	-1.65476e-05	0	0	0	0	0	0	-1.77406e-05	0	0	0	0	0	0	0	0	0	0	0	0	0	0	0	0	0	0	0	0	0	0	0
UniRef90_R5V942	0	0	0	0	0	0	0	0	0	0	0	0	0	0	0	0	0	0	0	0	0	0	0	0	0	0	0	0	0	0	0	0	0	0	0	0	0	0	0	0	0	0	0	0	0	0	0	0	0
UniRef90_R6AN66	0	0	0	0	0	1.78754e-05	0	0	0	0	0	0	0	0	0	0	0	0	0	0	0	0	0	0	0	0	0	0	0	0	0	0	0	0	0	0	0	0	0	0	0	0	0	0	0	0	0	0	0
UniRef90_R6B568	0	0	0	0	0	0	0	0	0	0	0	0	0	0	0	-0.000466245	0	0	0	-6.2916e-05	-0.00017574	-0.000129677	0	0	0	-3.06659e-05	0	0	0	0	0	0	0	0	0	0	0	0	0	0	0	0	0	0	0	0	0	0	0
UniRef90_R6HIS5	0	0	0	0	0	0	0	0	0	0.000514161	0	0	0	0	-5.11826e-05	0	0	0	0	0	0	-1.72984e-05	0	0	0	-5.62201e-05	0	0	0	0	0	0	0	0	0	0	0	0	0	0	0	0	0	0	0	0	0	0	0
UniRef90_R6HVT0	0	0	0	0	0	0	0	0	0	0	0	0	2.57115e-05	0	0	0	0	0	0	0	0	0	0	0	0	0	0	0	0	0	0	0	0	0	0	0	0	0	0	0	0	0	0	0	0	0	0	0	0
UniRef90_R6MNH0	0	0	0	0	0	8.56971e-06	0	0	0	0	0	0	2.70411e-06	0	0	0	0	0	0	0	0	0	0	0	0	0	0	0	0	0	0	0	0	0	0	0	0	0	0	0	0	0	0	0	0	0	0	0	0
UniRef90_R6PID4	0	0	0	0	0	0	0	0	0	0	0	0	0	0	0	0	0	0	0	0	0	0	0	0	0	0	0	0	0	0	0	0	0	0	0	0	0	0	0	0	0	0	0	0	0	0	0	0	0
UniRef90_R6TYR5	0	0	0	0	0	0	0	0	0	0	0	0	0	0	0	0	0	0	0	0	0	0	0	0	0	0	0	0	0	0	0	0	0	0	0	0	0	0	0	0	0	0	0	0	0	0	0	0	0
UniRef90_R6U1M2	0.000298164	0.000129257	0	0	0	-0.000253694	0	-0.000249486	-0.000229749	0	-0.000601088	0	-9.9574e-05	-0.0016859	-0.000156513	0	-0.000364737	-8.59425e-05	-0.000636117	-4.62559e-05	0	-4.51557e-05	-6.10059e-05	0	0	-5.78467e-05	0.00121015	0	-0.000296532	0	-1.59923e-05	0	-8.56143e-05	-0.000416741	-3.06526e-05	-0.00134625	-0.000699438	0	0	0	-9.49351e-05	-0.000139726	-2.98686e-05	-0.000776379	-6.1015e-05	0	0	0	0
UniRef90_R6U4K6	0	0	0	0	0	0	0	0	0	0	0	0	0	0	0	0	0	0	0	0	0	-1.35831e-05	0	0	0	0	0	0	0	0	0	0	0	0	0	0	0	0	0.00036297	0	0	0	0	0	0	0	0	0	0
UniRef90_R6UNG9	0	0	0	0	0	-6.0035e-05	0	0	0	0	0	0	0	0	0	0	0	0	0	0	0	0	0	0	0	0	0	0	0	0	0	0	0	0	0	0	0	0	0	0	0	0	0	0	0	0	0	0	0
UniRef90_R7CJC6	0	0	0	0	0	0	0	0	0	0	0	0	0	0	0	0	0	0	0	0	0	0	0	0	0	0	0	0	0	0	0	0	0	0	0	0	0	0	0	0	0	0	0	0	0	0	0	0	0
UniRef90_R7ECA2	0	0	0	0	0	0	0	0	0	0	0	0	0	0	0	0	0	0	0	0	0	0	0	0	0	0	0	0	0	0	0	0	0	0	0	0	0	0	0	0	0	0	0	0	0	0	0	0	0
UniRef90_R7ECK1	0	0	0	0	0	0	0	0	0	0	0	0	0	0	0	0	0	0	0	0	0	0	0	0	0	0	0	0	0	0	0	0	0	0	0	0	0	0	0	0	0	0	0	0	0	0	0	0	0
UniRef90_R7J4Q3	0	0	0	0	0	0	0	0	0	0	0	0	0	0	0	0	0	0	0	0	0	0	0	0	0	0	0	0	0	0	0	0	0	0	0	0	0	0	0	0	0	0	0	0	0	0	0	0	0
UniRef90_R7NZW3	0	0	0	0	0	6.25217e-06	0	0	0	0	0	0	2.50054e-06	0	0	0	0	0	0	0	0	0	0	0	0	0	0	0	0	0	0	0	0	0	0	0	0	0	0	0	0	0	0	0	0	0	0	0	0
UniRef90_R9HKW7	0	0	0	0	0	0	0	0	0	0	0	0	0	0	0	0	0	0	0	0	0	0	0	0	0	0	0	0	0	0	0	0	0	0	0	0	0	0	0	0	0	0	0	0	0	0	0	0	0
UniRef90_R9HSB5	0	0	0	0	0	0	0	0	0	0	0	0	0	0	0	0	0	0	0	0	0	0	0	0	0	0	0	0	0	0	0	0	0	0	0	0	0	0	0	0	0	0	0	0	0	0	0	0	0
UniRef90_R9HTU6	0	0	0	0	0	0	0	0	0	0	0	0	-2.07839e-05	0	0	0	0	0	0	0	0	0	0	0	0	0	0	0	0	0	0	0	0	0	0	0	0	0	0	0	0	0	0	0	0	0	0	0	0
UniRef90_R9KR53	0	0	0	0	0	0	0	0	0	0	0	0	0	0	0	0	0	0	0	0	0	0	0	0	0	0	0	0	0	0	0	0	0	0	0	0	0	0	0	0	0	0	0	0	0	0	0	0	0
UniRef90_R9VPP3	0	0	0	0	0	0	0	0	0	0	0	0	0	0	0	0	0	0	0	0	0	0	0	0	0	0	0	0	0	0	0	0	0	0	0	0	0	0	0	0	0	0	0	0	0	0	0	0	0
UniRef90_S6CP39	0	0	0	0	0	0	0	0	0	0	0	0	0	0	0	0	0	0	0	0	0	0	0	0	0	0	0	0	0	0	0	0	0	0	0	0	0	0	0	0	0	0	0	0	0	0	0	0	0
UniRef90_T1Z5B5	0	0	0	0	0	0	0	0	0	0	0	0	0	0	0	0	0	0	0	0	0	0	0	0	0	0	0	0	0	0	0	0	0	0	0	0	0	0	0	0	0	0	0	0	0	0	0	0	0
UniRef90_T4C374	4.28149e-05	0	0	0	0	0	0	0	0	0	0	0	0	0	0	0	0	0	0	0	0	0	0	0	0	0	0	0	0	0	0	0	0	0	0	0	0	0	0	0	0	-6.82697e-05	0	-0.000168895	0	0	0	0	0
UniRef90_T4GS85	0	0	0	0	0	0	0	0	0	0	0	0	0	0	0	0	0	0	0	0	0	0	0	0	0	0	0	0	0	0	0	0	0	0	0	0	0	0	0	0	0	0	0	0	0	0	0	0	0
UniRef90_T4UGX6	0	0	0	0	0	0	0	0	0	0	0	0	0	0	0	0	0	0	0	0	0	0	0	0	0	0	0	0	0	0	0	0	0	0	0	0	0	0	0	0	0	0	0	0	0	0	0	0	0
UniRef90_T5LJW4	0	0	0	0	0	0	0	0	0	0	0	0	0	0	0	0	0	0	0	0	0	0	0	0	0	0	0	0	0	0	6.0278e-05	0	0	0	0	0	0	0	0	0	0	0	0	0	0	0	0	0	0
UniRef90_T5LK10	0	0	0	0	0	0	0	0	0	0	0	0	0	0	0	0	0	0	0	0	0	0	0	0	0	0	0	0	0	0	0	0	0	0	0	0	0	0	0	0	0	0	0	0	0	0	0	0	0
UniRef90_T5LV87	0	0	0	0	0	0	0	0	0	0	0	0	0	0	0	0	0	0	0	0	0	0	0	0	0	0	0	0	0	0	0	0	0	0	0	0	0	0	0	0	0	0	0	0	0	0	0	0	0
UniRef90_T5LW22	0	0	0	0	0	0	0	0	0	0	0	0	0	0	0	-0.000228261	0	0	0	-9.65033e-05	-0.000100578	-0.000183751	0	0	0	-1.19362e-05	0	0	0	0	0	0	0	0	0	0	0	0	0	0	0	0	0	0	0	0	0	0	0
UniRef90_T5LYI7	0	0	0	0	0	0	0	0	0	0	0	0	0	0	0	0	0	0	0	0	0	0	0	0	0	0	0	0	0	0	0	0	0	0	0	0	0.00029105	0	0	0	0	0	0	0	0	0	0	0	0
UniRef90_T5LYP9	0	0	0	0	0	0	0	0	0	0	0	0	0	0	0	0	0	0	0	0	0	0	0	0	0	0	0	0	0	0	0	0	0	0	0	0	0	0	0	0	0	0	0	0	0	0	0	0	0
UniRef90_T5LYW3	0	0	0	0	0	0	0	0	0	0	0	0	0	0	0	0	0	0	0	0	0	0	0	0	0	0	0	0	0	0	0	0	0	0	0	0	0	0	0	0	0	0	0	0	0	0	0	0	0
UniRef90_T5M084	0	0	0	0	0	0	0	0	0	0	0	0	0	0	0	0	0	0	0	0	0	0	0	0	0	0	0	0	0	0	0	0	0	0	0	0	0.000152947	0	0	0	0	0	0	0	0	0	0	0	0
UniRef90_T5M0A7	0	0	0	0	0	0	0	0	0	0	0	0	0	0	0	0	0	0	0	0	0	0	0	0	0	0	0	0	0	0	0	0	0	0	0	0	0	0	0	0	0	0	0	0	0	0	0	0	0
UniRef90_T5M0M6	0	0	0	0	0	0	0	0	0	0	0	0	0	0	0	0	0	0	0	0	0	0	0	0	0	0	0	0	0	0	0	0	0	0	0	0	0	0	0	0	0	0	0	0	0	0	0	0	0
UniRef90_T6RN53	0	0	0	0	0	0	0	0	0	0	0	0	0	0	0	0	0	0	0	0	0	3.57309e-06	0	0	0	0	0	0	0	0	0	0	0	0	0	0	0	0	0	0	0	0	0	0	0	0	0	0	0
UniRef90_T8QB09	0	0	0	0	0	0	0	0	0	0	0	0	0	0	0	0	0	0	0	0	0	0	0	0	0	0	0	0	0	0	0	0	0	0	0	0	0	0	0	0	0	0	0	0	0	0	0	0	0
UniRef90_U0HCA7	0	0	0	0	0	0	0	0	0	0	0	0	0	0	0	0	0	0	0	0	0	0	0	0	0	0	0	0	0	0	0	0	0	0	0	0	0	0	0	0	0	0	0	0	0	0	0	0	0
UniRef90_U2CK93	0	0	0	0	0	0	0	0	0	0	0	0.000183509	0	0	0	0	0	0	0	0	0	0	0	0	0	0	0	0	0	0	0	0	0	0	0	0	0	0	0	0	0	0	0	0	0	0	0	0	0
UniRef90_U2CNB9	0	0	0	0	0	0	0	0	0	0	0	0	0	0	0	0	0	0	0	0	0	0	0	0	0	0	0	0	0	0	0	0	0	0	0	0	0	0	0	0	0	0	0	0	0	0	0	0	0
UniRef90_U2KW29	9.87119e-05	0.000421797	0	0	0	0	0	0	0	0	0	0	0	-0.00144215	0	0	0	0	0	0	0	0	0	0	0	-1.74328e-05	0.000845581	0	-0.000900774	0	0	0	-8.0588e-05	0	0	-0.000396792	0	0	0	0	-0.000128565	0	0	0	0	0	0	0	0
UniRef90_U2PUT4	0	0	0	0	0	0	0	0	0	0	0	0	0	0	0	0	0	0	0	0	0	0	0	0	0	0	0	0	0	0	7.99017e-05	0	0	0	0	0	0	0	0	0	0	0	0	0	0	0	0	0	0
UniRef90_U2QQ68	0	0	0	0	0	0	0	0	0	0	0	0	0	0	0	0	0	0	0	0	0	0	0	0	0	0	0	0	0	0	0	0	0	0	0	0	0	0	0	0	0	0	0	0	0	0	0	0	0
UniRef90_U2R7U5	0	0	0	0	0	-0.000449297	0	-0.000141584	-0.000116972	0	0	0	-9.98173e-05	0	0	0	0	0	0	0	0	0	0	0	0	0	0	0	0	0	0	0	0	0	0	0	-3.18301e-05	0	0	0	0	-1.73589e-05	0	0	0	0	0	0	0
UniRef90_U4D938	0	0	0	0	0	0	0	0	0	0	0	0	0	0	0	0	0	0	0	0	0	0	0	0	0	0	0	0	0	0	0	0	0	0	0	0	0	0	0	0	0	0	0	0	0	0	0	0	0
UniRef90_U5F4R5	0.00022099	0.000229567	0.000115605	0	0	0	0	0	0	0.000417018	-0.000706747	8.09175e-05	0	0	0	-0.00175744	-0.000285841	-0.000152871	-0.000586625	-0.000213955	-0.00168964	-0.000248723	-0.00016132	-0.000396299	-0.000236852	-0.000154885	0.000723693	0	0	0	0	0	0	-0.000250621	0	0	0	0	0.000149035	0	0	0	0	0	0	0	0	0	0
UniRef90_U5P1X6	0	0	0	0	0	0	0	0	0	0	0.00284892	0	0	0	0	0.00100158	0.00131592	0.000617251	0.002202	0.00038083	0.00083814	0.000630574	0.00113434	0	0.000139406	0.000299075	0	0	0.00100325	0	0	0	0	0	0	0	0	0	0	0	0	0	0	0	0	0	0	0	0
UniRef90_UPI0001532979	0	0	0	0	0	2.63251e-05	0	0	0	0	0	0	0	0	0	0	0	0	0	0	0	2.34037e-05	0	0	5.59212e-05	1.10921e-05	0	0	0	0	0	0	0	0.000149461	0	0	0	0	0	0	0	0	0	0	0	0	0	0	0
UniRef90_UPI000156186B	0	0	0	0	0	0	0	0	0	0	0	0	0	0	0	0	0	0	0	0	0	0	0	0	0	0	0	0	0	0	0	0	0	0	0	0	0	0	0	0	0	0	0	0	0	0	0	0	0
UniRef90_UPI000156FA79	0	0	0	0	0	0	0	0	0	0	0	0	0	0	0	0	0	0	0	0	0	0	0	0	0	0	0	0	0	0	0	0	0	0	0	0	0	0	0	0	0	0	0	0	0	0	0	0	0
UniRef90_UPI0001570E55	0	0	0	0	0	-0.000173467	0	-7.52176e-07	0	0	0	0	-5.96052e-05	0	0	0	0	0	0	0	0	0	0	0	0	0	0.000542434	0	-0.000284163	0	-0.000126299	0	0	0	0	0	-0.00148707	0	0	0	-6.97864e-05	-3.84065e-05	0	0	0	0	-0.000366921	-0.000373304	0
UniRef90_UPI0001599A3B	0	0	0	0	0	0	0	0	0	0	0	0	0	0	0	0	0	0	0	0	0	0	0	0	0	0	0	0	0	0	0	0	0	0	0	0	0	0	0	0	0	0	0	0	0	0	0	0	0
UniRef90_UPI00015BEA70	0	0	0	0	0	0	0	0	0	0	0	0	0	0	0	0	0	0	0	0	0	0	0	0	0	0	0	0	0	0	0	0	0	0	0	0	0	0	0	0	0	0	0	0	0	0	0	0	0
UniRef90_UPI00015E6A9A	0	0	0	0	0	0	0	0	0	0	0	0	0	0	0	0	0	0	0	0	0	0	0	0	0	0	0	0	-0.000232169	-0.000213716	0	0	-9.77463e-05	-0.000383424	0	-0.000213536	0	0	0	0	-1.43344e-05	-2.33261e-06	-6.94344e-05	0	0	0	0	0	0
UniRef90_UPI00016311CD	0	0	0	0	0	0	0	0	0	0	0	0	0	0	0	0	0	0	0	0	0	0	0	0	0	0	0	0	0	0	0	0	0	0	0	0	0	0	0	0	0	0	0	0	0	0	0.000326113	0.000123151	0
UniRef90_UPI0001A5D116	0	0	0	0	0	0	0	0	0	0	0	0	0	4.24044e-05	0.00186661	0	0	8.95414e-05	0	0	0	4.83079e-05	0	0	0.000169857	2.36571e-05	0	0	0	0	0	0	0	0	0	0	0	0	0	0	0	0	0	0	0	0	0	0	0
UniRef90_UPI0001FABDB5	0	0	0	0	0	0	0	0	0	0	0	0	0	0	0	0	0	0	0	0	0	0	0	0	0	0	0	0	0	0	0	0	0	0	0	0	0	0	0	0	0	0	0	0	0	0	0	0	0
UniRef90_UPI00036264EC	0	0	0	0	0	0	0	0	0	0	0	0	0	0	0	0	0	0	0	0	0	0	0	0	0	0	0	0	0	0	0	0	0	0	0	0	0	0	0	0	0	0	0	0	0	0	0	0	0
UniRef90_V8BKB8	0	0	0	0	0	7.00478e-05	0	0	0	0	0	0	4.67646e-06	0.000854332	0.00193098	0	0	0	0	0	0	0	0	0	0	0	0	0.000228642	0	0	0.000171843	1.5352e-05	0	0.000463082	0.000283463	0	0	0	0	0	0	0	7.20455e-05	0	0	0	0	0	0
UniRef90_W0ETG2	0	0	0	0	0	0	0	0	0	0	0	0	0	0	0	0	0	0	0	-1.98562e-05	0	-7.2603e-05	-4.93756e-05	0	0	0	0	0	0	0	0	0	0	0	0	0	0	0	0	0	0	0	0	0	0	0	0	0	0
UniRef90_W0XAC9	0	0	0	0	0	7.62321e-05	0	0	0	0	0	0	0	0	0	0	0	0	0	0	0	0	0	0	0	0	0	0	0	0	0	0	0	0	0	0	0	0	0	0	0	0	0	0	0	0	0	0	0
UniRef90_W0XAE5	0	0	0	0	0	0	0	0	0	0	0	0	0	0	0	0	0	0	0	0	0	0	0	0	0	0	0	0	0	0	0	0	0	0	0	0	0	0	0	0	0	0	0	0	0	0	0	0	0
UniRef90_W1AQL8	0	0	0	0	0	0	0	0	0	0	0	0	0	0	0	0	0	0	0	0	0	0	0	0	0	0	0	0	0	0	0	0	0	0	0	0	0	0	0	0	0	0	0	0	0	0	0	0	0
UniRef90_W1I7H1	0	0	0	0	0	0	0	0	0	0	0	0	0	0	0	0	0	0	0	0	0	0	0	0	0	0	0	0	0	0	0	0	0	0	0	0	0	0	0	0	0	0	0	0	0	0	0	0	0
UniRef90_W1I8Q3	0	0	0	0	0	0	0	0	0	0	0	0	0	0	0	0	0	0	0	0	0	0	0	0	0	0	0	0	0	0	0	0	0	0	0	0	0	0	0	0	0	0	0	0	0	0	0	0	0
UniRef90_W2VK82	0	0	0	0	0	0	0	0	0	0	0	0	0	0	0	0	0	0	0	0	0	0	0	0	0	0	0	0	0	0	0	0	0	0	0	0	0	0	0	0	0	0	0	0	0	0	0	0	0
UniRef90_W2VK86	0	0	0	0	0	0	0	0	0	0	0	0	0	0	0	0	0	0	0	0	0	-1.96032e-05	0	0	0	0	0	0	0	0	0	0	0	0	0	0	0	0.00137149	0.000854197	0	0	0	0	0	0	0.000961431	0	0	0
UniRef90_X2PD96	0	0	0	0	0	0	0	0	0	0	0	0	0	0	0	0	0	0	0	0	0	0	0	0	0	0	0	0	0	0	0	0	0	0	0	0	0	0	0	0	0	0	0	0	0	0	0	0	0
UniRef90_X3F781	0	0	0	0	0	0	0	0	0	0	0	0	0	0	0	0	0	0	0	0	0	0	0	0	0	0	0	0	0	0	0	0	0	0	0	0	0	0	0	0	0	0	0	0	0	0	0	0	0
[truncated: 58 more columns]
