# Supplementary material for: Predictive metabolomic profiling of microbial communities using amplicon or metagenomic sequences
Source: Nat Commun. 2019 Jul 17;10:3136. doi: 10.1038/s41467-019-10927-1 (PMC6637180; doi:10.1038/s41467-019-10927-1)
Supplement: Supplementary file 6 — Supplementary Data 3 [file 41467_2019_10927_MOESM6_ESM.xlsx]

## Sheet: Supplementary Data 3
Supplementary Data 3: Per-compound prediction performance
ID	Label	Spearman (Train)	P Value (Train)	Q Value (Train)	Spearman (Test)	P Value (Test)	Q Value (Test)	Model Size	Positive Weight Size	Negative Weight Size	Maximum Absolute Coefficient	Minimun Absolute Coefficient
C18-neg_Cluster_0045	azelate	0.716539	0	0	0.51285	1.25437e-05	7.87329e-05	28	28	0	0.000717968	6.61464e-06
C18-neg_Cluster_0064	sebacate	0.694091	0	0	0.442526	0.000223323	0.000892048	14	14	0	0.000598655	3.15369e-05
C18-neg_Cluster_0079	undecanedionate	0.810456	7.88768e-38	1.03831e-36	0.484615	4.30057e-05	0.000215772	23	21	2	0.000873152	5.01983e-06
C18-neg_Cluster_0144	2-hydroxymyristic acid	0.671287	6.5412e-22	2.37981e-21	0.416321	0.00056188	0.00195385	17	17	0	0.00037228	1.47424e-05
C18-neg_Cluster_0354	arachidonic acid	0.625444	0	0	0.313156	0.0110856	0.0253975	21	3	18	0.00159274	9.00066e-07
C18-neg_Cluster_0361	eicosatrienoic acid	0.849408	7.08798e-45	1.20274e-43	0.604022	9.9839e-08	1.86569e-06	125	57	68	0.000449297	3.07983e-07
C18-neg_Cluster_0472	docosahexaenoic acid	0.528675	1.10359e-12	1.97122e-12	0.313771	0.01092	0.0250449	4	0	4	0.000399224	2.18246e-05
C18-neg_Cluster_0490	docosapentaenoic acid	0.759255	1.01696e-30	7.83726e-30	0.665647	1.45077e-09	8.25729e-08	53	10	43	0.000311854	7.52176e-07
C18-neg_Cluster_0506	adrenic acid	0.683456	6.0609e-23	2.31766e-22	0.552363	1.83944e-06	1.64706e-05	28	0	28	0.000249478	8.6663e-07
C18-neg_Cluster_0731	lithocholic acid	0.748025	2.15087e-29	1.46448e-28	0.495061	2.76082e-05	0.00015128	23	23	0	0.00267841	0.000112308
C18-neg_Cluster_0832	chenodeoxycholate	0.783208	8.35532e-34	8.10168e-33	0.571859	6.49279e-07	7.22953e-06	23	3	20	0.00284892	0.000130547
C18-neg_Cluster_0833	deoxycholic acid	0.658661	6.87078e-21	2.26799e-20	0.506797	1.64878e-05	9.83552e-05	38	37	1	0.00830216	1.54249e-05
C18-neg_Cluster_0863	docosapentaenoic acid	0.788598	1.49022e-34	1.52677e-33	0.619368	3.791e-08	8.14686e-07	107	35	72	0.000122931	9.0146e-07
C18-neg_Cluster_0900	ketodeoxycholate	0.648351	4.31891e-20	1.29926e-19	0.4191	0.000511291	0.00181614	14	6	8	0.00188789	4.24044e-05
C18-neg_Cluster_0927	alpha-muricholate	0.743734	6.61763e-29	4.26513e-28	0.576	5.15937e-07	6.0258e-06	28	8	20	0.00389809	1.00189e-06
C18-neg_Cluster_0930	cholate	0.79714	0	0	0.486713	3.93884e-05	0.000200582	26	2	24	0.00749591	5.15208e-05
C18-neg_Cluster_1045	chenodeoxycholate	0.740859	1.38769e-28	8.63629e-28	0.506253	1.68933e-05	0.00010001	18	2	16	0.00131592	1.5432e-05
C18-neg_Cluster_1060	chenodeoxycholate	0.771632	2.88362e-32	2.57746e-31	0.669833	1.04957e-09	6.44434e-08	45	6	39	0.000617251	1.51353e-05
C18-neg_Cluster_1129	chenodeoxycholate	0.751147	9.36131e-30	6.60154e-29	0.554495	1.64666e-06	1.51865e-05	46	3	43	0.002202	1.49486e-06
C18-neg_Cluster_1178	cholate	0.768587	7.07211e-32	6.07139e-31	0.514531	1.16157e-05	7.38526e-05	63	4	59	0.000600448	1.62206e-06
C18-neg_Cluster_1258	cholate	0.790525	0	0	0.500612	2.16856e-05	0.000122962	25	2	23	0.0094465	0.000100578
C18-neg_Cluster_1273	cholate	0.777947	4.28981e-33	3.93142e-32	0.407417	0.000756102	0.00250598	109	22	87	0.00104392	1.23508e-06
C18-neg_Cluster_1292	chenodeoxycholate	0.749152	1.59544e-29	1.10009e-28	0.477331	5.80907e-05	0.000277415	29	3	26	0.00113434	1.85028e-05
C18-neg_Cluster_1372	cholate	0.719716	2.41631e-26	1.25857e-25	0.459169	0.00011943	0.000524858	22	1	21	0.000776006	3.57242e-06
C18-neg_Cluster_1621	cholate	0.736904	3.783e-28	2.25733e-27	0.483435	4.51746e-05	0.000221139	37	7	30	0.000881825	2.72207e-05
C18-neg_Cluster_1722	cholate	0.768279	7.73911e-32	6.61785e-31	0.600209	1.26003e-07	2.11547e-06	67	9	58	0.000470342	1.13877e-07
C18-neg_Cluster_2021	urobilin	0.868044	5.4006e-49	9.94076e-48	0.727993	6.37534e-12	1.52229e-09	61	52	9	0.00187072	3.12228e-06
C8-pos_Cluster_0168	palmitoylethanolamide	0.738398	2.59575e-28	1.57485e-27	0.413859	0.000610438	0.00209255	12	6	6	0.00099573	8.563e-05
C8-pos_Cluster_0253	sphingosine	0.612323	1.5797e-17	3.99431e-17	0.443531	0.000215233	0.000866172	20	5	15	0.00100325	3.23858e-05
C8-pos_Cluster_0264	linoleoyl ethanolamide	0.731687	1.38193e-27	8.00413e-27	0.438505	0.000258547	0.00100656	9	4	5	0.00267644	0.000213716
C8-pos_Cluster_0277	stearoyl ethanolamide	0.704596	7.29916e-25	3.26882e-24	0.489443	3.51035e-05	0.000183101	36	20	16	0.0004875	1.79123e-06
C8-pos_Cluster_0288	palmitoyl glycerol	0.530502	8.92984e-13	1.60693e-12	0.451617	0.00015929	0.000668583	49	9	40	6.33594e-05	4.7209e-07
C8-pos_Cluster_0338	C18:0e MAG	0.605515	4.43398e-17	1.08943e-16	0.501136	2.11919e-05	0.00012048	27	1	26	0.000121404	1.49534e-06
C8-pos_Cluster_0339	linoleoyl ethanolamide	0.762705	3.85031e-31	3.10888e-30	0.45389	0.000146169	0.000619561	70	14	56	0.00101479	4.4395e-06
C8-pos_Cluster_0341	N-oleoylethanolamine	0.743442	7.13802e-29	4.57339e-28	0.418881	0.000515113	0.00182369	19	9	10	0.0024937	1.90954e-05
C8-pos_Cluster_0410	C18:0e MAG	0.695939	4.67017e-24	1.96963e-23	0.550793	1.99464e-06	1.75925e-05	14	1	13	0.00134625	0.000102922
C8-pos_Cluster_0416	cholesterol	0.62999	0	0	0.514292	1.17435e-05	7.44449e-05	20	9	11	0.00314665	2.44353e-05
C8-pos_Cluster_0478	cholestenone	0.715308	6.67648e-26	3.26606e-25	0.516328	1.06946e-05	6.94344e-05	9	9	0	0.00137149	1.57461e-06
C8-pos_Cluster_0554	cholestenone	0.757456	0	0	0.528453	6.04903e-06	4.34761e-05	18	16	2	0.00131026	0.000127304
C8-pos_Cluster_0878	C16:0 LPC	0.659779	5.60468e-21	1.88151e-20	0.313942	0.0108743	0.0249837	11	0	11	0.00281665	0.000358977
C8-pos_Cluster_1004	C16:0 ceramide (d18:1)	0.625047	0	0	0.579633	4.20597e-07	5.07789e-06	41	6	35	0.000138607	5.29425e-07
C8-pos_Cluster_1490	C18:1 CE	0.550895	7.69114e-14	1.46711e-13	0.485557	4.13454e-05	0.000209555	56	3	53	0.000139726	2.91221e-07
C8-pos_Cluster_1495	linoleoyl ethanolamide	0.605612	4.36991e-17	1.07613e-16	0.562419	1.08396e-06	1.07499e-05	35	10	25	0.000164356	5.90122e-08
C8-pos_Cluster_1514	C18:1 CE	0.595638	1.89807e-16	4.4234e-16	0.509266	1.47571e-05	9.06085e-05	20	2	18	0.000776379	7.3127e-06
C8-pos_Cluster_1758	C18:0 SM	0.473832	3.65795e-10	5.66292e-10	0.329591	0.00733908	0.0178817	8	0	8	0.000113959	8.93956e-06
C8-pos_Cluster_1900	cholestenone	0.705503	5.9862e-25	2.71441e-24	0.488291	3.6856e-05	0.000190852	7	7	0	0.000961431	0.000346735
HILIC-neg_Cluster_0003	propionate	0.689652	1.72595e-23	6.94215e-23	0.4184	0.000523615	0.00184467	27	22	5	0.00131156	4.00082e-06
HILIC-neg_Cluster_0013	butyrate / isobutytare*	0.699028	0	0	0.455463	0.000137675	0.000590546	43	35	8	0.00117527	2.50947e-05
HILIC-neg_Cluster_0030	methylbutyric aid / valeric / isovaleric*	0.696021	4.59069e-24	1.93988e-23	0.368313	0.00253856	0.00731283	24	20	4	0.0028726	5.13003e-05
HILIC-neg_Cluster_0033	malonate	0.520178	2.90599e-12	5.04541e-12	0.385297	0.00152742	0.004578	10	0	10	0.000206529	1.60314e-05
HILIC-neg_Cluster_0049	uracil	0.626792	1.61872e-18	4.39482e-18	0.446853	0.000190371	0.000783509	16	14	2	0.00204037	3.65444e-05
HILIC-neg_Cluster_0064	caproic acid	0.566405	1.06265e-14	2.13909e-14	0.512746	1.26031e-05	7.87329e-05	6	6	0	0.00122805	0.000109858
HILIC-neg_Cluster_0082	nicotinate	0.691508	0	0	0.460577	0.000113104	0.000501155	40	38	2	0.00031492	1.2894e-07
HILIC-neg_Cluster_0085	taurine	0.661607	4.00961e-21	1.36289e-20	0.338942	0.0057469	0.0147552	7	1	6	0.00402416	0.000349286
HILIC-neg_Cluster_0087	thymine	0.577448	2.43471e-15	5.18451e-15	0.541084	3.26221e-06	2.63762e-05	31	24	7	0.000711641	1.80699e-06
HILIC-neg_Cluster_0122	erythronic acid	0.627094	0	0	0.441827	0.000229115	0.000911791	11	0	11	0.000638977	5.92958e-06
HILIC-neg_Cluster_0123	hypoxanthine	0.592366	3.0392e-16	6.96324e-16	0.4375	0.000268114	0.00104191	18	16	2	0.000959768	3.89198e-05
HILIC-neg_Cluster_0125	phenylacetate	0.676974	2.18266e-22	8.15963e-22	0.345979	0.00475768	0.0126381	22	17	5	0.000923364	1.06521e-06
HILIC-neg_Cluster_0166	glutamate	0.544271	1.73674e-13	3.24909e-13	0.462549	0.00010476	0.000468042	10	6	4	0.00291601	3.58224e-05
HILIC-neg_Cluster_0181	hydrocinnamic acid	0.713378	1.03575e-25	4.97711e-25	0.440185	0.000243254	0.000956341	20	16	4	0.00237884	9.07152e-05
HILIC-neg_Cluster_0187	xanthine	0.702373	0	0	0.428802	0.000365442	0.0013658	40	25	15	0.00330173	2.74328e-06
HILIC-neg_Cluster_0220	3-methyladipate-pimelate	0.861105	2.16475e-47	3.85396e-46	0.332069	0.00688355	0.0169836	46	30	16	0.00199561	8.34932e-07
HILIC-neg_Cluster_0296	citrulline	0.931242	0	0	0.333129	0.00669623	0.0166361	202	96	106	0.00145947	7.51106e-09
HILIC-neg_Cluster_0321	fructose/glucose/galactose*	0.497856	3.26648e-11	5.33844e-11	0.328584	0.00753177	0.0182971	15	7	8	0.000236527	6.61786e-07
HILIC-neg_Cluster_0365	azelaic acid	0.726372	0	0	0.4184	0.000523615	0.00184467	57	57	0	0.000132821	7.46826e-08
HILIC-neg_Cluster_0372	N-acetylglutamate	0.658824	6.67028e-21	2.20515e-20	0.354939	0.00371752	0.010177	43	28	15	0.000731027	1.10252e-07
HILIC-neg_Cluster_0401	glucurote	0.528859	1.08025e-12	1.93111e-12	0.413095	0.000626286	0.00213633	6	6	0	0.000369169	4.19944e-05
HILIC-neg_Cluster_0707	pseudouridine	0.434981	1.24998e-08	1.7687e-08	0.344595	0.00493936	0.0129976	4	4	0	0.000230501	5.10424e-05
HILIC-neg_Cluster_0740	deoxyinosine	0.529403	1.01438e-12	1.81635e-12	0.307736	0.0126403	0.0283254	34	32	2	0.00015637	5.20592e-07
HILIC-neg_Cluster_1088	linoleoyl ethanolamide	0.703838	8.61017e-25	3.83223e-24	0.433785	0.000306344	0.00116726	13	3	10	0.00100843	1.53789e-05
HILIC-neg_Cluster_1126	docosapentaenoate	0.74055	0	0	0.670935	9.63018e-10	6.44434e-08	30	8	22	0.000747631	9.46012e-06
HILIC-neg_Cluster_1303	lithocholate	0.759407	9.74863e-31	7.56215e-30	0.434926	0.000294102	0.00112862	21	20	1	0.00540267	2.61363e-05
HILIC-neg_Cluster_1360	chenodeoxycholate/deoxycholate*	0.71643	0	0	0.484309	4.35582e-05	0.000217184	27	21	6	0.00408895	2.41135e-05
HILIC-neg_Cluster_1403	cholate	0.710631	0	0	0.651399	4.20489e-09	1.55798e-07	18	3	15	0.00291116	0.000141806
HILIC-pos_Cluster_0007	putrescine	0.722027	1.407e-26	7.49018e-26	0.520017	9.01284e-06	5.95957e-05	12	5	7	0.00147354	0.000139034
HILIC-pos_Cluster_0032	cytosine	0.623085	2.93472e-18	7.82112e-18	0.316185	0.0102909	0.0238825	124	43	81	0.000546829	7.16382e-07
HILIC-pos_Cluster_0038	N-acetylputrescine	0.784565	5.43799e-34	5.36878e-33	0.534084	4.60756e-06	3.42618e-05	26	14	12	0.00251775	7.69268e-06
HILIC-pos_Cluster_0062	nicotinic acid	0.891003	0	0	0.367439	0.00260393	0.00746113	69	43	26	0.00225631	1.55457e-05
HILIC-pos_Cluster_0066	taurine	0.654133	1.55388e-20	4.89134e-20	0.311407	0.0115679	0.0261954	13	2	11	0.00342027	6.4118e-05
HILIC-pos_Cluster_0086	N-acetylputrescine	0.76942	5.54163e-32	4.79538e-31	0.54174	3.15715e-06	2.57974e-05	38	16	22	0.0040236	9.45938e-06
HILIC-pos_Cluster_0090	creatine	0.715022	7.12811e-26	3.47916e-25	0.360231	0.00320278	0.00893868	85	13	72	0.00313085	5.9184e-07
HILIC-pos_Cluster_0108	hypoxanthine	0.521415	2.52816e-12	4.40704e-12	0.417177	0.000545834	0.00190511	9	9	0	0.00201028	4.09817e-05
HILIC-pos_Cluster_0114	2-hydroxyphenethylamine	0.690158	1.55561e-23	6.29196e-23	0.385577	0.00151434	0.00455761	26	5	21	0.00252804	1.37354e-05
HILIC-pos_Cluster_0121	imidazole propionate	0.631537	7.47115e-19	2.07511e-18	0.52618	6.7422e-06	4.72814e-05	27	15	12	0.00267915	2.82091e-05
HILIC-pos_Cluster_0184	pyridoxamine	0.804078	7.86126e-37	9.70151e-36	0.330376	0.00719207	0.0175833	25	23	2	0.000656037	7.3068e-07
HILIC-pos_Cluster_0246	7-methylguanine	0.467536	6.68329e-10	1.01653e-09	0.405944	0.00079355	0.00260357	45	30	15	0.000361294	8.47332e-07
HILIC-pos_Cluster_0254	3-methylxanthine	0.572627	4.66393e-15	9.74982e-15	0.363643	0.00290552	0.00822656	29	18	11	0.000209825	3.67779e-07
HILIC-pos_Cluster_0268	pyridoxamine	0.812506	3.69885e-38	4.9592e-37	0.331075	0.00706319	0.0173668	38	36	2	0.000617835	1.71476e-07
HILIC-pos_Cluster_0298	dimethyllysine	0.627725	1.39192e-18	3.78853e-18	0.348383	0.00445602	0.0119253	15	3	12	0.0011728	4.80914e-05
HILIC-pos_Cluster_0374	N-acetylspermidine	0.674398	3.59881e-22	1.33389e-21	0.512806	1.25687e-05	7.87329e-05	60	30	30	0.000814862	1.64981e-06
HILIC-pos_Cluster_0379	trimethyllysine	0.650832	2.79268e-20	8.55748e-20	0.325	0.00825351	0.0197955	10	0	10	0.00178222	3.73058e-05
HILIC-pos_Cluster_0384	N-acetylglutamic acid	0.662774	0	0	0.446154	0.000195375	0.000799737	71	56	15	0.000195885	3.2077e-06
HILIC-pos_Cluster_0419	N-acetylhistidine	0.518048	0	0	0.332867	0.00674213	0.0167115	15	10	5	0.000669441	1.56664e-06
HILIC-pos_Cluster_0446	ADMA/SDMA*	0.636404	3.33344e-19	9.45199e-19	0.475918	6.15312e-05	0.000293194	33	4	29	0.000362078	4.28111e-06
HILIC-pos_Cluster_0447	ADMA	0.728584	2.94431e-27	1.64353e-26	0.474393	6.54537e-05	0.000309143	17	0	17	0.00102894	1.58158e-06
HILIC-pos_Cluster_0453	C2 carnitine	0.461482	1.17963e-09	1.77067e-09	0.38721	0.00144001	0.0043957	9	1	8	0.00256722	4.09281e-05
HILIC-pos_Cluster_0540	pantothenate	0.581268	1.44348e-15	3.14468e-15	0.49729	2.50695e-05	0.000139474	6	6	0	0.000398775	8.57103e-07
HILIC-pos_Cluster_0822	inosine	0.487462	9.50571e-11	1.52597e-10	0.364642	0.00282332	0.00803564	27	24	3	0.000266118	6.15134e-06
HILIC-pos_Cluster_0906	threosphingosine	0.531253	8.18184e-13	1.47599e-12	0.493575	2.9431e-05	0.000159313	8	1	7	0.000432041	2.49889e-07
HILIC-pos_Cluster_0936	diacetylspermine	0.672683	5.00701e-22	1.83703e-21	0.535446	4.31077e-06	3.26192e-05	7	3	4	0.000623958	7.00704e-06
HILIC-pos_Cluster_1113	phytosphingosine	0.713788	0	0	0.520411	8.84889e-06	5.90567e-05	40	23	17	0.000343461	1.13657e-06
HILIC-pos_Cluster_1148	linoleoyl ethanolamide	0.705452	6.05307e-25	2.73901e-24	0.398212	0.00101907	0.00323006	25	6	19	0.00116667	1.43881e-05
HILIC-pos_Cluster_1160	linoleoyl ethanolamide	0.641079	1.51445e-19	4.42718e-19	0.335624	0.00627312	0.0158227	17	6	11	0.000675023	6.9811e-06
HILIC-pos_Cluster_1486	C16 carnitine	0.638075	2.51795e-19	7.25331e-19	0.591082	2.17308e-07	3.05226e-06	5	0	5	0.000398542	3.90783e-05
HILIC-pos_Cluster_1673	C20:4 carnitine	0.678511	1.61551e-22	6.08125e-22	0.510379	1.40335e-05	8.64128e-05	81	77	4	0.000250396	3.36561e-09
HILIC-pos_Cluster_2052	bilirubin	0.431474	2.36181e-08	3.28373e-08	0.313068	0.0111093	0.0253976	15	1	14	0.000466213	5.39855e-06
HILIC-pos_Cluster_2093	urobilin*	0.815499	1.20326e-38	1.68612e-37	0.771443	5.48819e-14	1.17941e-10	43	38	5	0.000829118	1.05371e-05
