# Supplementary material for: Predictive metabolomic profiling of microbial communities using amplicon or metagenomic sequences
Source: Nat Commun. 2019 Jul 17;10:3136. doi: 10.1038/s41467-019-10927-1 (PMC6637180; doi:10.1038/s41467-019-10927-1)
Supplement: Supplementary file 7 — Supplementary Data 4 [file 41467_2019_10927_MOESM7_ESM.xlsx]

## Sheet: Supplementary Data 4
Supplementary Data 4: Per-subject prediction performance
ID	Spearman	P Value	Q Value
LLDeep_0001_HC	0.676761	1.23008e-15	1.85942e-15
LLDeep_0003_HC	0.686509	3.29549e-16	5.49249e-16
LLDeep_0010_HC	0.433393	3.11774e-06	3.11774e-06
LLDeep_0011_HC	0.732444	3.09743e-19	7.74358e-19
LLDeep_0012_HC	0.704941	2.36117e-17	4.79612e-17
LLDeep_0015_HC	0.840474	1.05107e-29	6.83196e-28
LLDeep_0018_HC	0.69699	7.54312e-17	1.36195e-16
LLDeep_0021_HC	0.766517	6.45756e-22	2.79828e-21
LLDeep_0022_HC	0.748334	1.96852e-20	6.73442e-20
LLDeep_0024_HC	0.643489	7.72343e-14	9.84359e-14
LLDeep_0026_HC	0.733775	2.47732e-19	6.44102e-19
LLDeep_0027_HC	0.821351	2.36917e-27	2.5666e-26
LLDeep_0028_HC	0.547674	1.02835e-09	1.13293e-09
LLDeep_0029_HC	0.720901	2.03367e-18	4.40629e-18
LLDeep_0030_HC	0.770805	2.75679e-22	1.49326e-21
LLDeep_0033_HC	0.731036	3.91662e-19	9.4289e-19
LLDeep_0034_HC	0.751844	1.0415e-20	3.7625e-20
LLDeep_0037_HC	0.669074	3.35586e-15	4.84736e-15
LLDeep_0039_HC	0.735101	1.98067e-19	5.36431e-19
LLDeep_0043_HC	0.702502	3.38536e-17	6.28709e-17
LLDeep_0047_HC	0.718594	2.9291e-18	6.14165e-18
LLDeep_0052_HC	0.599206	9.20706e-12	1.10826e-11
UMCGIBD00072_CD	0.692345	1.46124e-16	2.56705e-16
UMCGIBD00122_UC	0.751842	1.04192e-20	3.7625e-20
UMCGIBD00030_CD	0.741538	6.55735e-20	2.02966e-19
UMCGIBD00167_UC	0.658165	1.32622e-14	1.874e-14
UMCGIBD00208_UC	0.737501	1.31672e-19	3.72118e-19
UMCGIBD00032_CD	0.794371	1.80001e-24	1.30001e-23
UMCGIBD00529_UC	0.726746	7.93636e-19	1.84237e-18
UMCGIBD00371_UC	0.595312	1.35423e-11	1.60045e-11
UMCGIBD00145_CD	0.75288	8.61321e-21	3.49912e-20
UMCGIBD00613_UC	0.548177	9.85881e-10	1.10487e-09
UMCGIBD00004_UC	0.646688	5.30307e-14	7.18123e-14
UMCGIBD00053_UC	0.49222	7.2519e-08	7.6028e-08
UMCGIBD00269_UC	0.685088	4.0062e-16	6.20007e-16
UMCGIBD00250_UC	0.644334	6.99605e-14	9.09487e-14
UMCGIBD00327_UC	0.800811	4.05528e-25	3.76561e-24
UMCGIBD00249_UC	0.562886	2.77937e-10	3.16946e-10
UMCGIBD00461_UC	0.832481	1.09935e-28	2.3721e-27
UMCGIBD00266_UC	0.685806	3.63044e-16	5.75557e-16
UMCGIBD00347_UC	0.46175	5.55279e-07	5.72907e-07
UMCGIBD00645_UC	0.778676	5.50089e-23	3.25053e-22
UMCGIBD00361_UC	0.573003	1.12151e-10	1.30176e-10
UMCGIBD00485_CD	0.50557	2.7874e-08	2.97018e-08
UMCGIBD00041_CD	0.790023	4.7791e-24	3.10641e-23
UMCGIBD00126_CD	0.837877	2.28478e-29	7.42553e-28
UMCGIBD00082_CD	0.76813	4.69807e-22	2.26832e-21
UMCGIBD00442_CD	0.671359	2.49817e-15	3.69047e-15
UMCGIBD00412_UC	0.799149	5.98906e-25	4.86611e-24
UMCGIBD00539_UC	0.685981	3.54385e-16	5.75557e-16
UMCGIBD00077_CD	0.767932	4.88562e-22	2.26832e-21
UMCGIBD00141_CD	0.704545	2.50381e-17	4.93175e-17
UMCGIBD00389_UC	0.647168	5.01057e-14	6.92951e-14
UMCGIBD00112_CD	0.64496	6.50079e-14	8.6235e-14
UMCGIBD00508_CD	0.537363	2.40682e-09	2.60739e-09
UMCGIBD00588_UC	0.738047	1.19915e-19	3.54295e-19
UMCGIBD00106_CD	0.720955	2.01606e-18	4.40629e-18
UMCGIBD00393_UC	0.688156	2.62463e-16	4.48949e-16
UMCGIBD00458_CD	0.605635	4.81355e-12	5.90341e-12
UMCGIBD00254_CD	0.745318	3.3738e-20	1.09648e-19
UMCGIBD00593_UC	0.441193	1.96976e-06	2.00054e-06
UMCGIBD00233_CD	0.629118	3.96236e-13	4.95294e-13
UMCGIBD00238_CD	0.831198	1.58406e-28	2.3721e-27
UMCGIBD00027_CD	0.703049	3.12347e-17	5.97135e-17
UMCGIBD00064_CD	0.830698	1.82469e-28	2.3721e-27
