# Supplementary material for: Predictive metabolomic profiling of microbial communities using amplicon or metagenomic sequences
Source: Nat Commun. 2019 Jul 17;10:3136. doi: 10.1038/s41467-019-10927-1 (PMC6637180; doi:10.1038/s41467-019-10927-1)
Supplement: Supplementary file 10 — Supplementary Data 7 [file 41467_2019_10927_MOESM10_ESM.xlsx]

## Sheet: Supplementary Data 5
Supplementary Data 5: Summary of predictive gene families
ID	Description	LCA	Genera	Prediction Prevalence
UniRef90_A7VSA3	Unannotated	Clostridium leptum DSM 753	Clostridium	54.0193
UniRef90_A7VSA5	Unannotated	Clostridium leptum DSM 753	Clostridium	47.0525
UniRef90_A7VSA4	Unannotated	Clostridium leptum DSM 753	Clostridium	45.3376
UniRef90_R6U1M2	Unannotated	Root	Unclassified	39.2283
UniRef90_D7GTS8	Phage plasmid primase P4 family C terminal domain	Clostridiales	Unclassified	33.7621
UniRef90_A5Z5I9	Unannotated	Clostridiales	Unclassified	28.0815
UniRef90_O52836	Tetracycline resistance protein TetW	Root	Unclassified	27.3312
UniRef90_A7B7Y6	Unannotated	Ruminococcus gnavus ATCC 29149	Blautia	25.9378
UniRef90_A5Z5H9	Unannotated	Eubacterium ventriosum ATCC 27560	Eubacterium	24.5445
UniRef90_U5F4R5	Unannotated	Root	Unclassified	24.4373
UniRef90_E8LDJ2	Unannotated	Firmicutes	Unclassified	24.3301
UniRef90_B0P655	Unannotated	Anaerotruncus colihominis DSM 17241	Anaerotruncus	23.7942
UniRef90_C0B7X1	Unannotated	Coprococcus comes ATCC 27758	Coprococcus	23.687
UniRef90_D4JQL2	Addiction module antitoxin RelB DinJ family	Clostridiales	Unclassified	22.1865
UniRef90_A5Z5I8	Unannotated	Eubacterium ventriosum ATCC 27560	Eubacterium	21.329
UniRef90_C0BDI1	Unannotated	Coprococcus comes ATCC 27758	Coprococcus	21.2219
UniRef90_E2N7L5	Unannotated	Bacteroides cellulosilyticus DSM 14838	Bacteroides	20.7931
UniRef90_U2KW29	Unannotated	Clostridiales	Unclassified	20.4716
UniRef90_A8SX44	Unannotated	Root	Unclassified	20.0429
UniRef90_C0B5M8	Unannotated	Coprococcus comes ATCC 27758	Coprococcus	19.9357
UniRef90_G5I7J4	Unannotated	Clostridium clostridioforme 2_1_49FAA	Clostridium	19.507
UniRef90_A7B7Y7	Unannotated	Clostridiales	Unclassified	19.2926
UniRef90_C0BE67	Unannotated	Firmicutes	Unclassified	19.2926
UniRef90_A5LW83	Unannotated	Streptococcus pneumoniae SP9-BS68	Streptococcus	18.9711
UniRef90_D4KMP9	DNA primase Bacterial type	Bacteria	Unclassified	18.7567
UniRef90_D4JQL5	Unannotated	Clostridiales	Unclassified	18.5423
UniRef90_A7B832	Unannotated	Ruminococcus gnavus ATCC 29149	Blautia	17.8992
UniRef90_A6P026	Unannotated	Pseudoflavonifractor capillosus ATCC 29799	Pseudoflavonifractor	16.9346
UniRef90_UPI0001570E55	hydrolase	Pseudoflavonifractor capillosus	Pseudoflavonifractor	16.9346
UniRef90_F7JFD7	Unannotated	Lachnospiraceae	Unclassified	16.0772
UniRef90_A7B6K3	Unannotated	Ruminococcus gnavus ATCC 29149	Blautia	15.97
UniRef90_A7VSA7	Unannotated	Clostridium leptum DSM 753	Clostridium	15.97
UniRef90_G2SZX5	Unannotated	Bacteria	Unclassified	15.5413
UniRef90_A7B5X3	Unannotated	Ruminococcus gnavus ATCC 29149	Blautia	15.4341
UniRef90_B5CX28	Unannotated	Bacteroidetes	Unclassified	15.2197
UniRef90_E9SNK5	Unannotated	Root	Unclassified	15.2197
UniRef90_K0WTB3	Unannotated	Barnesiella intestinihominis YIT 11860	Barnesiella	14.3623
UniRef90_K1TMT0	Unannotated	Root	Unclassified	14.3623
UniRef90_A5ZNS7	Unannotated	Ruminococcus obeum ATCC 29174	Blautia	14.0407
UniRef90_A6P140	Unannotated	Pseudoflavonifractor capillosus ATCC 29799	Pseudoflavonifractor	13.8264
UniRef90_A6P028	Unannotated	Pseudoflavonifractor capillosus ATCC 29799	Pseudoflavonifractor	13.612
UniRef90_G2T0G1	Unannotated	Root	Unclassified	13.5048
UniRef90_C0BDI9	Unannotated	Lachnospiraceae	Unclassified	12.8617
UniRef90_Q64MF7	Transposase	Bacteroidales	Unclassified	12.7546
UniRef90_A0A023WJZ7	Mobilization protein	Bacteria	Unclassified	12.1115
UniRef90_C0EV01	Unannotated	Eubacterium hallii DSM 3353	Eubacterium	12.1115
UniRef90_A7B5X0	Unannotated	Ruminococcus gnavus ATCC 29149	Blautia	12.0043
UniRef90_A6P025	Unannotated	Pseudoflavonifractor capillosus ATCC 29799	Pseudoflavonifractor	11.4684
UniRef90_N9VM14	Unannotated	Bacteria	Unclassified	11.3612
UniRef90_D4MHN5	DNA primase Bacterial type	Clostridiales	Unclassified	11.254
UniRef90_A6P027	Unannotated	Pseudoflavonifractor capillosus ATCC 29799	Pseudoflavonifractor	10.8253
UniRef90_A5Z300	Unannotated	Clostridiales	Unclassified	10.6109
UniRef90_B0PBW1	Unannotated	Anaerotruncus colihominis DSM 17241	Anaerotruncus	10.5038
UniRef90_C4Z3F9	Dipeptidase E	Root	Unclassified	10.3966
UniRef90_D4LUC4	Unannotated	Ruminococcus obeum A2-162	Blautia	10.3966
UniRef90_C0FSN3	Unannotated	Root	Unclassified	10.2894
UniRef90_A5ZI73	Unannotated	Bacteroides caccae ATCC 43185	Bacteroides	10.1822
UniRef90_C4ZFT5	Unannotated	Clostridiales	Unclassified	10.075
UniRef90_UPI00015E6A9A	hydrolase	Ruminococcaceae	Unclassified	10.075
UniRef90_B0MZ85	Unannotated	Bacteroidales	Unclassified	9.86066
UniRef90_A5KL05	Unannotated	Lachnospiraceae	Unclassified	9.75348
UniRef90_D4MYH3	50S ribosomal protein L14	Root	Unclassified	9.43194
UniRef90_V8BKB8	Unannotated	Root	Unclassified	9.43194
UniRef90_E1L5V2	Transposase like protein	Root	Unclassified	9.21758
UniRef90_F7JS62	Unannotated	Root	Unclassified	9.21758
UniRef90_Q650C9	Unannotated	Bacteroidales	Unclassified	9.21758
UniRef90_R5TWP2	Unannotated	Root	Unclassified	9.1104
UniRef90_A5Z309	Unannotated	Firmicutes	Unclassified	9.00322
UniRef90_A8S539	Unannotated	Clostridiales	Unclassified	8.89603
UniRef90_D4JQL6	Plasmid recombination enzyme	Root	Unclassified	8.57449
UniRef90_A5Z511	Unannotated	Eubacterium ventriosum ATCC 27560	Eubacterium	8.46731
UniRef90_A4ECR2	Unannotated	Collinsella aerofaciens ATCC 25986	Collinsella	8.36013
UniRef90_A8RZB5	Unannotated	Clostridiales	Unclassified	8.36013
UniRef90_B0NEX9	Unannotated	Clostridium scindens ATCC 35704	Clostridium	8.36013
UniRef90_C4ZCI0	Unannotated	Eubacterium rectale (strain ATCC 33656 / VPI 0990)	Eubacterium	8.36013
UniRef90_C7HAG5	Unannotated	Clostridiales	Unclassified	8.36013
UniRef90_C4ZEN0	Unannotated	Firmicutes	Unclassified	8.14577
UniRef90_D4JBN6	DNA directed RNA polymerase specialized sigma subunit sigma24 homolog	Root	Unclassified	8.14577
UniRef90_G2SZW6	Unannotated	Bacteria	Unclassified	8.03859
UniRef90_U5P1X6	Unannotated	Bacilli	Unclassified	8.03859
UniRef90_G2SZW3	Unannotated	Root	Unclassified	7.9314
UniRef90_B0PDE7	Unannotated	Anaerotruncus colihominis DSM 17241	Anaerotruncus	7.82422
UniRef90_F7JFQ1	Unannotated	Lachnospiraceae	Unclassified	7.82422
UniRef90_D4KMS5	Phage replisome organizer putative N terminal region	Root	Unclassified	7.71704
UniRef90_A0A023WJ96	Cpp3	Bacteria	Unclassified	7.60986
UniRef90_A5Z498	Unannotated	Eubacterium ventriosum ATCC 27560	Eubacterium	7.50268
UniRef90_B5CRM2	Unannotated	Ruminococcus lactaris ATCC 29176	Ruminococcus	7.50268
UniRef90_D4L1Z0	DNA directed RNA polymerase specialized sigma subunit sigma24 homolog	Root	Unclassified	7.3955
UniRef90_G2T3A3	Unannotated	Root	Unclassified	7.3955
UniRef90_Q8ABX0	Unannotated	Bacteroidales	Unclassified	7.3955
UniRef90_A7A2K5	Unannotated	Bifidobacterium adolescentis L2-32	Bifidobacterium	7.28832
UniRef90_I9T5R1	Unannotated	Bacteroides	Bacteroides	7.28832
UniRef90_E5XIJ6	Unannotated	Clostridiales	Unclassified	7.18114
UniRef90_F2NSM6	Unannotated	Bacteria	Unclassified	7.18114
UniRef90_G8UJ59	DNA binding domain protein excisionase family	Root	Unclassified	7.18114
UniRef90_M4JP18	Type III secretion system protein SpaS	Escherichia coli	Escherichia	7.07395
UniRef90_C7GII1	Unannotated	Clostridiales	Unclassified	6.96677
UniRef90_D4JZG0	50S ribosomal protein L34	Faecalibacterium	Faecalibacterium	6.96677
UniRef90_F0R8Z2	Unannotated	Root	Unclassified	6.96677
UniRef90_A7B6Q1	Unannotated	Ruminococcus gnavus ATCC 29149	Blautia	6.75241
UniRef90_A4EB58	Unannotated	Collinsella aerofaciens ATCC 25986	Collinsella	6.64523
UniRef90_A5Z304	Unannotated	Eubacterium ventriosum ATCC 27560	Eubacterium	6.64523
UniRef90_B6FVQ2	Unannotated	Bacteria	Unclassified	6.64523
UniRef90_C6JHT7	IS605 OrfB family transposase	Clostridiales	Unclassified	6.53805
UniRef90_A5KIS9	Unannotated	Ruminococcus torques ATCC 27756	Blautia	6.43087
UniRef90_F7JK94	Unannotated	Clostridiales	Unclassified	6.43087
UniRef90_U2PUT4	Unannotated	Firmicutes	Unclassified	6.43087
UniRef90_B3C6D0	Unannotated	Bacteroides	Bacteroides	6.32369
UniRef90_M4RA63	Unannotated	Root	Unclassified	6.32369
UniRef90_A5KR92	Unannotated	Ruminococcus torques ATCC 27756	Blautia	6.21651
UniRef90_D4KMP8	Plasmid mobilization system relaxase	Bacteria	Unclassified	6.21651
UniRef90_Q64SH5	Conserved protein found in conjugate transposon TraK	Root	Unclassified	6.21651
UniRef90_C4ZES0	Unannotated	Firmicutes	Unclassified	6.10932
UniRef90_E2ZM10	Unannotated	Faecalibacterium cf. prausnitzii KLE1255	Faecalibacterium	6.10932
UniRef90_C4ZDT4	Unannotated	Eubacterium rectale (strain ATCC 33656 / VPI 0990)	Eubacterium	6.00214
UniRef90_K8EDZ7	Cell wall associated hydrolase family protein	Firmicutes	Unclassified	5.89496
UniRef90_M7UZM1	EpaS1 Fragment	Escherichia coli O104:H4 str. E112/10	Escherichia	5.89496
UniRef90_R6U4K6	Transposase IS30 family	Eubacterium	Eubacterium	5.89496
UniRef90_U2CK93	Unannotated	Clostridium sp. KLE 1755	Clostridium	5.89496
UniRef90_A7B8Q1	Unannotated	Ruminococcus gnavus ATCC 29149	Blautia	5.78778
UniRef90_D4J8V8	Transposase and inactivated derivatives	Root	Unclassified	5.78778
UniRef90_D4LY20	Plasmid recombination enzyme	Root	Unclassified	5.78778
UniRef90_R6HIS5	Unannotated	Bacteroides	Bacteroides	5.78778
UniRef90_T5LYI7	Unannotated	Clostridiales	Unclassified	5.78778
UniRef90_UPI0001A5D116	conserved hypothetical protein partial	Bifidobacterium longum	Bifidobacterium	5.78778
UniRef90_A5ZLI4	Unannotated	Bacteroides caccae ATCC 43185	Bacteroides	5.6806
UniRef90_A8RVF7	Unannotated	Clostridium bolteae (strain ATCC BAA-613 / WAL 16351)	Unclassified	5.6806
UniRef90_B6FPC6	Unannotated	Clostridiales	Unclassified	5.6806
UniRef90_F2NSM2	Recombinase	Bacteria	Unclassified	5.6806
UniRef90_G2T2M9	DNA binding domain containing protein	Root	Unclassified	5.57342
UniRef90_H1AJE1	Putative phage replisome organizer	Firmicutes	Unclassified	5.57342
UniRef90_T5M084	Unannotated	Ruminococcus sp. 5_1_39BFAA	Ruminococcus	5.57342
UniRef90_C9XSM7	Conjugative transposon protein	Root	Unclassified	5.46624
UniRef90_F7V2A7	Unannotated	Clostridium sp. (strain SY8519)	Clostridium	5.46624
UniRef90_G2T2N3	DNA primase	Root	Unclassified	5.46624
UniRef90_G2T2M8	Unannotated	Root	Unclassified	5.35906
UniRef90_C4Z9A1	RNA directed DNA polymerase	Root	Unclassified	5.25188
UniRef90_C7H3M7	Unannotated	Faecalibacterium prausnitzii	Faecalibacterium	5.25188
UniRef90_D4K3L4	Phage DNA replication protein Predicted replicative helicase loader	Firmicutes	Unclassified	5.25188
UniRef90_C7GGW0	Unannotated	Roseburia intestinalis L1-82	Roseburia	5.14469
UniRef90_F0QZ60	Unannotated	Root	Unclassified	5.14469
UniRef90_Q650E5	Unannotated	Root	Unclassified	5.14469
UniRef90_UPI00016311CD	hydrolase	[Clostridium] bartlettii	Unclassified	5.14469
UniRef90_A4EB57	Unannotated	Collinsella aerofaciens ATCC 25986	Collinsella	5.03751
UniRef90_C0ESV0	Unannotated	Clostridiales	Unclassified	5.03751
UniRef90_F7JEH7	Unannotated	Clostridiales	Unclassified	5.03751
UniRef90_T5LW22	Unannotated	Ruminococcus sp. 5_1_39BFAA	Ruminococcus	5.03751
UniRef90_C7H578	Unannotated	Faecalibacterium prausnitzii A2-165	Faecalibacterium	4.93033
UniRef90_M2D219	Unannotated	Root	Unclassified	4.93033
UniRef90_R5UUS1	Unannotated	Clostridiales	Unclassified	4.93033
UniRef90_A7V5N8	Unannotated	Bacteroides uniformis ATCC 8492	Bacteroides	4.82315
UniRef90_G2T4G5	Unannotated	Clostridiales	Unclassified	4.82315
UniRef90_C4ZBM1	Unannotated	Eubacterium rectale (strain ATCC 33656 / VPI 0990)	Eubacterium	4.71597
UniRef90_E5X4H6	Unannotated	Bacteroides	Bacteroides	4.71597
UniRef90_G2T5C3	Unannotated	Clostridiales	Unclassified	4.71597
UniRef90_C4Z9M4	Unannotated	Eubacterium rectale (strain ATCC 33656 / VPI 0990)	Eubacterium	4.60879
UniRef90_D4KBP1	DNA primase Bacterial type	Faecalibacterium prausnitzii	Faecalibacterium	4.60879
UniRef90_D6E066	Unannotated	Eubacterium rectale DSM 17629	Eubacterium	4.60879
UniRef90_U2R7U5	Unannotated	Eubacterium ramulus ATCC 29099	Eubacterium	4.60879
UniRef90_A7B5W7	Unannotated	Ruminococcus gnavus ATCC 29149	Blautia	4.50161
UniRef90_C7GIG6	Unannotated	Roseburia intestinalis L1-82	Roseburia	4.50161
UniRef90_N9Y409	Unannotated	Root	Unclassified	4.50161
UniRef90_T4C374	Small GTP binding domain protein	Clostridiales	Unclassified	4.50161
UniRef90_A5ZWS7	Unannotated	Ruminococcus obeum ATCC 29174	Blautia	4.39443
UniRef90_G2T2N4	Unannotated	Root	Unclassified	4.39443
UniRef90_L1FQI3	Putative membrane protein Fragment	Escherichia coli	Escherichia	4.28725
UniRef90_L2CS94	Unannotated	Escherichia coli	Escherichia	4.28725
UniRef90_A8R8R5	Unannotated	Root	Unclassified	4.18006
UniRef90_C7GEU7	Unannotated	Roseburia intestinalis L1-82	Roseburia	4.18006
UniRef90_C7H9G5	Unannotated	Faecalibacterium prausnitzii A2-165	Faecalibacterium	4.18006
UniRef90_D4JZI3	Unannotated	Faecalibacterium prausnitzii L2-6	Faecalibacterium	4.18006
UniRef90_E9RZN0	Unannotated	Lachnospiraceae bacterium 6_1_37FAA	Unclassified	4.18006
UniRef90_F6C652	Replication initiation factor	Bacteria	Unclassified	4.18006
UniRef90_N9ZGG1	Unannotated	Root	Unclassified	4.18006
UniRef90_T5LJW4	Unannotated	Ruminococcus sp. 5_1_39BFAA	Ruminococcus	4.18006
UniRef90_W2VK86	Addiction module antitoxin RelB DinJ family	Root	Unclassified	4.18006
UniRef90_C4ZEM7	Site specific recombinases DNA invertase Pin like protein	Root	Unclassified	4.07288
UniRef90_D4JU02	Predicted transcriptional regulators	Root	Unclassified	4.07288
UniRef90_D4M1B9	50S ribosomal protein L34	Firmicutes	Unclassified	4.07288
UniRef90_J7SHX7	Unannotated	Streptococcus salivarius K12	Streptococcus	4.07288
UniRef90_R0A157	Unannotated	Firmicutes	Unclassified	3.9657
UniRef90_A8ACR3	Unannotated	Enterobacteriaceae	Unclassified	3.85852
UniRef90_B0MGJ9	Unannotated	Anaerostipes caccae DSM 14662	Anaerostipes	3.85852
UniRef90_C6JHS6	Unannotated	Root	Unclassified	3.85852
UniRef90_D6ZFX5	Unannotated	Bacteria	Unclassified	3.85852
UniRef90_I9PIJ2	Unannotated	Bacteria	Unclassified	3.85852
UniRef90_I9VVW4	Unannotated	Bacteroides fragilis	Bacteroides	3.85852
UniRef90_K0XC19	Unannotated	Root	Unclassified	3.85852
UniRef90_Q650H0	Unannotated	Root	Unclassified	3.85852
UniRef90_A6KXM8	Transposase	Bacteroides	Bacteroides	3.75134
UniRef90_C0ESA6	Unannotated	Eubacterium hallii DSM 3353	Eubacterium	3.75134
UniRef90_C0EUY1	Unannotated	Eubacterium hallii DSM 3353	Eubacterium	3.75134
UniRef90_K0XED9	RelE StbE family addiction module toxin	Root	Unclassified	3.75134
UniRef90_T5LK10	Unannotated	Ruminococcus sp. 5_1_39BFAA	Ruminococcus	3.75134
UniRef90_A7A2I8	Unannotated	Bifidobacterium adolescentis L2-32	Bifidobacterium	3.64416
UniRef90_A8S630	Unannotated	Clostridiales	Unclassified	3.64416
UniRef90_C0BCC2	Unannotated	Lachnospiraceae	Unclassified	3.64416
UniRef90_U0HCA7	Unannotated	Escherichia coli B26-1	Escherichia	3.64416
UniRef90_C0F0P0	Integrase core domain protein Fragment	Eubacterium hallii DSM 3353	Eubacterium	3.53698
UniRef90_C3R487	Unannotated	Bacteroides	Bacteroides	3.53698
UniRef90_C4ZER7	Unannotated	Clostridiales	Unclassified	3.53698
UniRef90_G6BDE5	Unannotated	Root	Unclassified	3.53698
UniRef90_R2IMF2	Transposase	Bacilli	Unclassified	3.53698
UniRef90_T1Z5B5	Unannotated	Root	Unclassified	3.53698
UniRef90_A0A016AXG9	Replication family protein	Bacteroides	Bacteroides	3.4298
UniRef90_A5Z326	Unannotated	Clostridiales	Unclassified	3.4298
UniRef90_A8RVF8	Unannotated	Clostridium bolteae (strain ATCC BAA-613 / WAL 16351)	Unclassified	3.4298
UniRef90_B0G4M3	Resolvase N terminal domain protein	Clostridiales	Unclassified	3.4298
UniRef90_C0FSN2	Unannotated	Roseburia inulinivorans DSM 16841	Roseburia	3.4298
UniRef90_C1HUN3	Unannotated	Enterobacteriaceae	Unclassified	3.4298
UniRef90_C7T765	Conserved protein	Lactobacillales	Unclassified	3.4298
UniRef90_D0TLK8	Unannotated	Bacteroides	Bacteroides	3.4298
UniRef90_M2BWG9	Unannotated	Bacteria	Unclassified	3.4298
UniRef90_A5KMC2	Unannotated	Ruminococcus torques ATCC 27756	Blautia	3.32262
UniRef90_A5Z319	Unannotated	Eubacterium ventriosum ATCC 27560	Eubacterium	3.32262
UniRef90_A7B108	Transposase IS4 family	Clostridiales	Unclassified	3.32262
UniRef90_B0NIE2	Unannotated	Clostridiales	Unclassified	3.32262
UniRef90_C3R490	SpoVT AbrB like protein	Bacteroidales	Unclassified	3.32262
UniRef90_D4K8B0	Heat shock protein Hsp20	Root	Unclassified	3.32262
UniRef90_D4KV26	Site specific recombinases DNA invertase Pin homologs	Root	Unclassified	3.32262
UniRef90_K1GVM0	Unannotated	Bacteroides	Bacteroides	3.32262
UniRef90_Q650H2	Unannotated	Root	Unclassified	3.32262
UniRef90_T5LYP9	Unannotated	Ruminococcus sp. 5_1_39BFAA	Ruminococcus	3.32262
UniRef90_A6KXM7	Unannotated	Root	Unclassified	3.21543
UniRef90_A7B4F9	Unannotated	Clostridiales	Unclassified	3.21543
UniRef90_A7B8Q0	Unannotated	Ruminococcus gnavus ATCC 29149	Blautia	3.21543
UniRef90_A7LYP6	Unannotated	Bacteroides ovatus (strain ATCC 8483 / DSM 1896 / JCM 5824 / NCTC 11153)	Bacteroides	3.21543
UniRef90_C7H3I9	Unannotated	Faecalibacterium prausnitzii A2-165	Faecalibacterium	3.21543
UniRef90_C9YMF2	Unannotated	Root	Unclassified	3.21543
UniRef90_C9YMG7	Unannotated	Root	Unclassified	3.21543
UniRef90_D4JA96	Acetyltransferase GNAT family	Firmicutes	Unclassified	3.21543
UniRef90_D4KMP6	ABC type antimicrobial peptide transport system ATPase component	Root	Unclassified	3.21543
UniRef90_F0R8Y7	Unannotated	Root	Unclassified	3.21543
UniRef90_A7AJP8	Unannotated	Parabacteroides merdae ATCC 43184	Parabacteroides	3.10825
UniRef90_B0G211	Unannotated	Clostridiales	Unclassified	3.10825
UniRef90_C4Z7Z5	Unannotated	Eubacterium rectale (strain ATCC 33656 / VPI 0990)	Eubacterium	3.10825
UniRef90_C5EWS2	Unannotated	Clostridiales	Unclassified	3.10825
UniRef90_C6JAD5	IS605 OrfB family transposase	Clostridiales	Unclassified	3.10825
UniRef90_C7U178	Unannotated	Bacteria	Unclassified	3.10825
UniRef90_D4J9B7	Relaxase Mobilisation nuclease domain	Clostridiales	Unclassified	3.10825
UniRef90_G2T2N0	Unannotated	Bacteria	Unclassified	3.10825
UniRef90_UPI00015BEA70	MULTISPECIES hydrolase	Bacteroidaceae	Unclassified	3.10825
UniRef90_A0A016LWQ8	Unannotated	Root	Unclassified	3.00107
UniRef90_A8S985	Unannotated	Faecalibacterium prausnitzii M21/2	Faecalibacterium	3.00107
UniRef90_C6JHT8	Unannotated	Clostridiales	Unclassified	3.00107
UniRef90_D3AK44	Unannotated	Root	Unclassified	3.00107
UniRef90_D4L4L5	Relaxase Mobilisation nuclease domain	Bacteria	Unclassified	3.00107
UniRef90_F0R8Z7	Bacteroides conjugative transposon TraN protein	Root	Unclassified	3.00107
UniRef90_G2T0G5	DNA repair protein	Root	Unclassified	3.00107
UniRef90_A7B5X1	Unannotated	Ruminococcus gnavus ATCC 29149	Blautia	2.89389
UniRef90_A8SCA1	Unannotated	Root	Unclassified	2.89389
UniRef90_C4Z760	Unannotated	Clostridiales	Unclassified	2.89389
UniRef90_C6JF96	Unannotated	Bacteria	Unclassified	2.89389
UniRef90_C7H225	Unannotated	Faecalibacterium prausnitzii A2-165	Faecalibacterium	2.89389
UniRef90_D4JG70	Excisionase from transposon Tn916	Root	Unclassified	2.89389
UniRef90_F0R8Z1	Unannotated	Root	Unclassified	2.89389
UniRef90_G2T0G4	Unannotated	Root	Unclassified	2.89389
UniRef90_U2QQ68	Unannotated	Root	Unclassified	2.89389
UniRef90_U4D938	Unannotated	Clostridiales	Unclassified	2.89389
UniRef90_B0NWG2	Unannotated	Bacteroides stercoris ATCC 43183	Bacteroides	2.78671
UniRef90_C3R2Y6	Unannotated	Root	Unclassified	2.78671
UniRef90_C4ZDW3	Unannotated	Root	Unclassified	2.78671
UniRef90_G2SZW4	Unannotated	Clostridiales	Unclassified	2.78671
UniRef90_Q5L8D3	30S ribosomal protein S13	Root	Unclassified	2.78671
UniRef90_W0ETG2	Mobilization protein	Bacteria	Unclassified	2.78671
UniRef90_A8S699	Unannotated	Faecalibacterium prausnitzii	Faecalibacterium	2.67953
UniRef90_B0MI66	Unannotated	Anaerostipes caccae DSM 14662	Anaerostipes	2.67953
UniRef90_B5D4J0	Unannotated	Root	Unclassified	2.67953
UniRef90_B7B9V1	Unannotated	Bacteroidales	Unclassified	2.67953
UniRef90_B9YBY2	Unannotated	Holdemania filiformis DSM 12042	Holdemania	2.67953
UniRef90_C0FUH6	Unannotated	Roseburia inulinivorans DSM 16841	Roseburia	2.67953
UniRef90_C4ZES9	Unannotated	Root	Unclassified	2.67953
UniRef90_D4MXI6	DNA segregation ATPase FtsK SpoIIIE and related proteins	Root	Unclassified	2.67953
UniRef90_E2SRA8	Unannotated	Firmicutes	Unclassified	2.67953
UniRef90_M1YD77	Unannotated	Streptococcus	Streptococcus	2.67953
UniRef90_W2VK82	Unannotated	Root	Unclassified	2.67953
UniRef90_B0NIC4	Unannotated	Firmicutes	Unclassified	2.57235
UniRef90_B0NNU5	Unannotated	Bacteroides stercoris ATCC 43183	Bacteroides	2.57235
UniRef90_C3R2Z9	Unannotated	Bacteroidales	Unclassified	2.57235
UniRef90_C4Z996	Unannotated	Eubacterium rectale (strain ATCC 33656 / VPI 0990)	Eubacterium	2.57235
UniRef90_D4K8M7	Retron type reverse transcriptase	Root	Unclassified	2.57235
UniRef90_D6DY23	Site specific recombinase XerD	Root	Unclassified	2.57235
UniRef90_G1WSE7	Unannotated	Clostridiales	Unclassified	2.57235
UniRef90_Q650D0	Unannotated	Root	Unclassified	2.57235
UniRef90_Q650H1	Unannotated	Bacteroidales	Unclassified	2.57235
UniRef90_R4FKG4	Unannotated	Enterococcus faecium EnGen0165	Enterococcus	2.57235
UniRef90_R5BTK1	Unannotated	Bacteria	Unclassified	2.57235
UniRef90_A8SCC9	Unannotated	Faecalibacterium prausnitzii M21/2	Faecalibacterium	2.46517
UniRef90_B6FNI9	Site specific recombinase phage integrase family Fragment	Clostridiales	Unclassified	2.46517
UniRef90_C4Z2U0	50S ribosomal protein L14	Root	Unclassified	2.46517
UniRef90_C4ZE36	Peptidase M23 family	Clostridiales	Unclassified	2.46517
UniRef90_D4LXN8	Site specific recombinases DNA invertase Pin homologs	Root	Unclassified	2.46517
UniRef90_E2ZMD1	Unannotated	Faecalibacterium prausnitzii	Faecalibacterium	2.46517
UniRef90_G2T2N2	Unannotated	Root	Unclassified	2.46517
UniRef90_G2T2N5	Unannotated	Root	Unclassified	2.46517
UniRef90_UPI00036264EC	Unannotated	Escherichia coli	Escherichia	2.46517
UniRef90_A6KWG0	Unannotated	Bacteroides vulgatus (strain ATCC 8482 / DSM 1447 / NCTC 11154)	Bacteroides	2.35798
UniRef90_A7A2J0	Unannotated	Bifidobacterium adolescentis L2-32	Bifidobacterium	2.35798
UniRef90_A7VFL5	Unannotated	Clostridium sp. L2-50	Clostridium	2.35798
UniRef90_C4ZDE5	Unannotated	Eubacterium rectale (strain ATCC 33656 / VPI 0990)	Eubacterium	2.35798
UniRef90_C4ZE38	Unannotated	Root	Unclassified	2.35798
UniRef90_C4ZER8	Unannotated	Eubacterium rectale (strain ATCC 33656 / VPI 0990)	Eubacterium	2.35798
UniRef90_C6JD79	IS605 OrfB family transposase	Clostridiales	Unclassified	2.35798
UniRef90_C6JHT2	Unannotated	Ruminococcus sp. 5_1_39BFAA	Ruminococcus	2.35798
UniRef90_D4K8Y0	Phage plasmid primase P4 family C terminal domain	Faecalibacterium prausnitzii	Faecalibacterium	2.35798
UniRef90_D4MW16	Predicted transcription factor homolog of eukaryotic MBF1	Bacteria	Unclassified	2.35798
UniRef90_D8CDJ4	Unannotated	Escherichia coli	Escherichia	2.35798
UniRef90_F0QZ62	Unannotated	Root	Unclassified	2.35798
UniRef90_F9Z5Q9	Regulatory protein LuxR	Bacteroidales	Unclassified	2.35798
UniRef90_L0CZD0	Unannotated	Bacteria	Unclassified	2.35798
UniRef90_W1AQL8	Mobile element protein	Klebsiella pneumoniae IS22	Klebsiella	2.35798
UniRef90_A5ZBN1	Unannotated	Bacteroides caccae ATCC 43185	Bacteroides	2.2508
UniRef90_A8S882	Unannotated	Root	Unclassified	2.2508
UniRef90_C4Z770	Unannotated	Clostridiales	Unclassified	2.2508
UniRef90_C4ZE34	Unannotated	Clostridiales	Unclassified	2.2508
UniRef90_C4ZE66	Unannotated	Root	Unclassified	2.2508
UniRef90_C4ZEQ8	Unannotated	Firmicutes	Unclassified	2.2508
UniRef90_C4ZES8	Unannotated	Root	Unclassified	2.2508
UniRef90_C4ZET1	DNA cytosine methyltransferase	Root	Unclassified	2.2508
UniRef90_E2ZLZ9	Unannotated	Faecalibacterium cf. prausnitzii KLE1255	Faecalibacterium	2.2508
UniRef90_G2T5D6	Glutathione synthase	Firmicutes	Unclassified	2.2508
UniRef90_J7TUV6	Unannotated	Streptococcus salivarius K12	Streptococcus	2.2508
UniRef90_R5F3V0	Unannotated	Root	Unclassified	2.2508
UniRef90_A6L9Y6	Unannotated	Bacteroidales	Unclassified	2.14362
UniRef90_A8S6F0	Unannotated	Faecalibacterium prausnitzii M21/2	Faecalibacterium	2.14362
UniRef90_C0B9H2	Unannotated	Lachnospiraceae	Unclassified	2.14362
UniRef90_C3RFV1	Unannotated	Bacteroidales	Unclassified	2.14362
UniRef90_C4ZC09	Unannotated	Eubacterium rectale (strain ATCC 33656 / VPI 0990)	Eubacterium	2.14362
UniRef90_C7GG49	Unannotated	Roseburia intestinalis L1-82	Roseburia	2.14362
UniRef90_D4L4L6	Bacterial mobilisation protein MobC	Root	Unclassified	2.14362
UniRef90_D4LXN6	Predicted P loop ATPase and inactivated derivatives	Root	Unclassified	2.14362
UniRef90_E4W3E9	Unannotated	Bacteroides fragilis 3_1_12	Bacteroides	2.14362
UniRef90_G2T0F7	DNA primase	Root	Unclassified	2.14362
UniRef90_M2CG08	Unannotated	Root	Unclassified	2.14362
UniRef90_Q5LI34	50S ribosomal protein L34	Bacteroides	Bacteroides	2.14362
UniRef90_T5LYW3	IS605 OrfB family transposase	Root	Unclassified	2.14362
UniRef90_T5M0A7	Unannotated	Ruminococcus sp. 5_1_39BFAA	Ruminococcus	2.14362
UniRef90_UPI0001532979	hydrolase	Clostridiales	Unclassified	2.14362
UniRef90_C3R498	Unannotated	Bacteroides	Bacteroides	2.03644
UniRef90_C4ZE35	Unannotated	Clostridiales	Unclassified	2.03644
UniRef90_C4ZEP1	Unannotated	Root	Unclassified	2.03644
UniRef90_C9B2Y6	Unannotated	Enterococcus casseliflavus EC30	Enterococcus	2.03644
UniRef90_D4JA42	Site specific recombinase XerD	Clostridiales	Unclassified	2.03644
UniRef90_D4K7D9	Bacterial mobilisation protein MobC Ribbon helix helix protein copG family	Faecalibacterium prausnitzii	Faecalibacterium	2.03644
UniRef90_G2T0I0	Unannotated	Firmicutes	Unclassified	2.03644
UniRef90_G2T2N6	Conjugative transposon site specific recombinase	Firmicutes	Unclassified	2.03644
UniRef90_I9GGP8	Unannotated	Bacteroides fragilis	Bacteroides	2.03644
UniRef90_R0BCD1	Unannotated	Clostridiales	Unclassified	2.03644
UniRef90_T4GS85	Unannotated	Peptoclostridium difficile Y358	Unclassified	2.03644
UniRef90_W0XAC9	Unannotated	Firmicutes	Unclassified	2.03644
UniRef90_X2PD96	Membrane protein	Bacteria	Unclassified	2.03644
UniRef90_A5KRH1	Unannotated	Ruminococcus torques ATCC 27756	Blautia	1.92926
UniRef90_A6BF00	Unannotated	Dorea longicatena DSM 13814	Dorea	1.92926
UniRef90_A7LQH0	Unannotated	Bacteroides ovatus (strain ATCC 8483 / DSM 1896 / JCM 5824 / NCTC 11153)	Bacteroides	1.92926
UniRef90_A7MHV7	Unannotated	Enterobacteriaceae	Unclassified	1.92926
UniRef90_A7V4G1	Unannotated	Bacteroides uniformis	Bacteroides	1.92926
UniRef90_A8SC53	Unannotated	Faecalibacterium prausnitzii	Faecalibacterium	1.92926
UniRef90_C4Z9M2	Unannotated	Clostridiales	Unclassified	1.92926
UniRef90_C9YMF4	Addiction module antitoxin relb dinj family	Root	Unclassified	1.92926
UniRef90_D4K8M3	Phage DNA replication protein Predicted replicative helicase loader	Root	Unclassified	1.92926
UniRef90_E5VM23	Unannotated	Lachnospiraceae bacterium 5_1_63FAA	Unclassified	1.92926
UniRef90_R6B568	Kinase PfkB family	Bacteroides	Bacteroides	1.92926
UniRef90_W0XAE5	Conjugative transposon replication initiation factor Tn916 orf20 like	Firmicutes	Unclassified	1.92926
UniRef90_A0A023KWQ1	Unannotated	Enterobacteriaceae	Unclassified	1.82208
UniRef90_A6KXM9	Transposase	Bacteroides	Bacteroides	1.82208
UniRef90_A7V2K8	Unannotated	Bacteroides uniformis ATCC 8492	Bacteroides	1.82208
UniRef90_B0P278	Unannotated	Clostridiales	Unclassified	1.82208
UniRef90_C4ZHG9	NADH dehydrogenase	Root	Unclassified	1.82208
UniRef90_C6JHV8	Unannotated	Ruminococcus sp. 5_1_39BFAA	Ruminococcus	1.82208
UniRef90_D4LWS0	DNA directed RNA polymerase specialized sigma subunit	Clostridiales	Unclassified	1.82208
UniRef90_E6RWW3	Cpp2	Root	Unclassified	1.82208
UniRef90_F0R7P9	Unannotated	Bacteroides	Bacteroides	1.82208
UniRef90_F5X327	Tn916 ORF23 protein	Firmicutes	Unclassified	1.82208
UniRef90_K9DVT8	Unannotated	Bacteria	Unclassified	1.82208
UniRef90_Q5CZD7	Unannotated	Bacteroidales	Unclassified	1.82208
UniRef90_Q5L9B6	30S ribosomal protein S18	Root	Unclassified	1.82208
UniRef90_Q650C6	Unannotated	Root	Unclassified	1.82208
UniRef90_A7B6K2	Unannotated	Clostridiales	Unclassified	1.7149
UniRef90_A8S6F2	Unannotated	Faecalibacterium prausnitzii	Faecalibacterium	1.7149
UniRef90_C4ZAM0	Unannotated	Clostridiales	Unclassified	1.7149
UniRef90_C4ZBS3	30S ribosomal protein S19	Clostridiales	Unclassified	1.7149
UniRef90_C4ZE39	Unannotated	Root	Unclassified	1.7149
UniRef90_C4ZE42	Unannotated	Root	Unclassified	1.7149
UniRef90_C4ZET0	Unannotated	Root	Unclassified	1.7149
UniRef90_C5EDJ4	Unannotated	Bifidobacterium longum subsp. infantis CCUG 52486	Bifidobacterium	1.7149
UniRef90_D4JJK0	cAMP binding proteins catabolite gene activator and regulatory subunit of cAMP dependent protein kinases	Root	Unclassified	1.7149
UniRef90_D4MXT9	Site specific recombinase XerD	Root	Unclassified	1.7149
UniRef90_G2SZY5	Unannotated	Root	Unclassified	1.7149
UniRef90_G2T398	Unannotated	Clostridiales	Unclassified	1.7149
UniRef90_H1HVT6	Unannotated	Clostridiales	Unclassified	1.7149
UniRef90_Q650D9	Tetracycline resistance element mobilization regulatory protein RteC	Root	Unclassified	1.7149
UniRef90_R5HC87	30S ribosomal protein S11	Firmicutes	Unclassified	1.7149
UniRef90_T5LV87	IS605 OrfB family transposase	Ruminococcus sp. 5_1_39BFAA	Ruminococcus	1.7149
UniRef90_W1I7H1	Uncultured bacterium extrachromosomal DNA RGF00035	Root	Unclassified	1.7149
UniRef90_A0A015VJT9	Unannotated	Bacteroidales	Unclassified	1.60772
UniRef90_A8S6S5	Unannotated	Faecalibacterium prausnitzii	Faecalibacterium	1.60772
UniRef90_C4Z2R6	30S ribosomal protein S12	Clostridiales	Unclassified	1.60772
UniRef90_C4ZE46	Unannotated	Root	Unclassified	1.60772
UniRef90_C4ZFJ3	Unannotated	Eubacterium rectale (strain ATCC 33656 / VPI 0990)	Eubacterium	1.60772
UniRef90_C9YMH6	Unannotated	Root	Unclassified	1.60772
UniRef90_D4KNA0	Excisionase from transposon Tn916	Root	Unclassified	1.60772
UniRef90_D4LK42	Threonine dehydrogenase and related Zn dependent dehydrogenases	Firmicutes	Unclassified	1.60772
UniRef90_E5V0J4	MbpA protein	Root	Unclassified	1.60772
UniRef90_G2SY36	Unannotated	Clostridiales	Unclassified	1.60772
UniRef90_I9B226	Unannotated	Bacteroides fragilis	Bacteroides	1.60772
UniRef90_J7SHX6	Unannotated	Streptococcus salivarius K12	Streptococcus	1.60772
UniRef90_K9E8X5	Unannotated	Bacteria	Unclassified	1.60772
UniRef90_Q5CZD6	Unannotated	Bacteroidales	Unclassified	1.60772
UniRef90_Q64WL2	IS66 family transposase	Root	Unclassified	1.60772
UniRef90_Q650E0	Unannotated	Root	Unclassified	1.60772
UniRef90_T4UGX6	LPXTG cell wall anchor domain protein	Firmicutes	Unclassified	1.60772
UniRef90_T5M0M6	Unannotated	Ruminococcus sp. 5_1_39BFAA	Ruminococcus	1.60772
UniRef90_UPI000156FA79	hydrolase	Bacteroidales	Unclassified	1.60772
UniRef90_A5KRI2	Unannotated	Ruminococcus torques ATCC 27756	Blautia	1.50054
UniRef90_A5ZLI2	Unannotated	Bacteroides	Bacteroides	1.50054
UniRef90_A7V2X1	IS66 family element transposase	Bacteroides	Bacteroides	1.50054
UniRef90_A8SHE3	Unannotated	Faecalibacterium prausnitzii M21/2	Faecalibacterium	1.50054
UniRef90_B0P279	Unannotated	Clostridiales	Unclassified	1.50054
UniRef90_B6FRL1	Unannotated	Clostridiales	Unclassified	1.50054
UniRef90_C4Z9A0	Unannotated	Eubacterium rectale (strain ATCC 33656 / VPI 0990)	Eubacterium	1.50054
UniRef90_C4Z9N9	Unannotated	Eubacterium rectale (strain ATCC 33656 / VPI 0990)	Eubacterium	1.50054
UniRef90_C4ZCX6	Unannotated	Eubacterium rectale (strain ATCC 33656 / VPI 0990)	Eubacterium	1.50054
UniRef90_C5EDJ5	Unannotated	Bifidobacterium longum subsp. infantis CCUG 52486	Bifidobacterium	1.50054
UniRef90_D4KAL1	Plasmid stabilisation system protein	Faecalibacterium prausnitzii	Faecalibacterium	1.50054
UniRef90_D4MYM1	Antirestriction protein ArdA	Root	Unclassified	1.50054
UniRef90_E4W3C5	Unannotated	Bacteroides fragilis 3_1_12	Bacteroides	1.50054
UniRef90_J6HNG2	Unannotated	Peptostreptococcaceae bacterium OBRC8	Unclassified	1.50054
UniRef90_K5ZEM5	Unannotated	Parabacteroides distasonis CL03T12C09	Parabacteroides	1.50054
UniRef90_Q5L8D1	Translation initiation factor IF 1	Root	Unclassified	1.50054
UniRef90_Q5LAB4	3 isopropylmalate dehydrogenase	Root	Unclassified	1.50054
UniRef90_Q5LEQ3	50S ribosomal protein L20	Root	Unclassified	1.50054
UniRef90_Q5LHW2	50S ribosomal protein L19	Root	Unclassified	1.50054
UniRef90_Q650D7	RteB gene product	Root	Unclassified	1.50054
UniRef90_R0HEY5	Unannotated	Bacteria	Unclassified	1.50054
UniRef90_R5V1E1	Unannotated	Root	Unclassified	1.50054
UniRef90_UPI0001599A3B	hydrolase	Bifidobacterium adolescentis	Bifidobacterium	1.50054
UniRef90_C0FS11	Unannotated	Roseburia inulinivorans DSM 16841	Roseburia	1.39335
UniRef90_C2GYL1	Unannotated	Bifidobacterium longum subsp. longum ATCC 55813	Bifidobacterium	1.39335
UniRef90_C3R3D8	Unannotated	Bacteroidales	Unclassified	1.39335
UniRef90_C4ZE75	Chromosome partitioning protein ParA	Root	Unclassified	1.39335
UniRef90_C4ZFG2	Unannotated	Bacteria	Unclassified	1.39335
UniRef90_C9YMF3	Addiction module toxin rele stbe family	Root	Unclassified	1.39335
UniRef90_D4KAU7	DNA ligase N terminus Helix turn helix	Root	Unclassified	1.39335
UniRef90_D4L9E8	Relaxase Mobilisation nuclease domain	Bacteria	Unclassified	1.39335
UniRef90_D4LWR3	RNA polymerase sigma factor sigma 70 family	Clostridiales	Unclassified	1.39335
UniRef90_D4ML14	Cell wall associated hydrolases Invasion associated proteins	Root	Unclassified	1.39335
UniRef90_D4MXH6	ABC type antimicrobial peptide transport system ATPase component	Firmicutes	Unclassified	1.39335
UniRef90_F8XKK7	Unannotated	Bacteria	Unclassified	1.39335
UniRef90_H4M7I0	Unannotated	Escherichia coli DEC3B	Escherichia	1.39335
UniRef90_Q5L8B4	50S ribosomal protein L22	Root	Unclassified	1.39335
UniRef90_Q650E8	TraB	Bacteroidales	Unclassified	1.39335
UniRef90_Q650G5	Unannotated	Root	Unclassified	1.39335
UniRef90_A6L5Z7	Unannotated	Bacteria	Unclassified	1.28617
UniRef90_A7A2I9	Unannotated	Bifidobacterium adolescentis L2-32	Bifidobacterium	1.28617
UniRef90_A7UXY7	Unannotated	Bacteroides	Bacteroides	1.28617
UniRef90_A7UZK9	Unannotated	Bacteroides uniformis ATCC 8492	Bacteroides	1.28617
UniRef90_A8ST13	Unannotated	Coprococcus eutactus ATCC 27759	Coprococcus	1.28617
UniRef90_B0N9J7	Unannotated	Bacteria	Unclassified	1.28617
UniRef90_C0FN20	Unannotated	Clostridiales	Unclassified	1.28617
UniRef90_C3R375	Unannotated	Bacteroidales	Unclassified	1.28617
UniRef90_C3R491	mRNA interferase	Bacteroidales	Unclassified	1.28617
UniRef90_C4Z361	Antibiotic transport system permease protein	Root	Unclassified	1.28617
UniRef90_C4ZE30	Unannotated	Clostridiales	Unclassified	1.28617
UniRef90_C4ZE87	Unannotated	Clostridiales	Unclassified	1.28617
UniRef90_C6J9Q2	Unannotated	Clostridiales	Unclassified	1.28617
UniRef90_C7H7M1	Unannotated	Faecalibacterium prausnitzii A2-165	Faecalibacterium	1.28617
UniRef90_C7H8A2	Unannotated	Faecalibacterium prausnitzii	Faecalibacterium	1.28617
UniRef90_C9YMG6	Unannotated	Root	Unclassified	1.28617
UniRef90_D4J5R9	Signal transduction histidine kinase	Root	Unclassified	1.28617
UniRef90_D4JMG6	Transposase and inactivated derivatives	Eubacterium rectale	Eubacterium	1.28617
UniRef90_D4JXZ2	Helix turn helix	Root	Unclassified	1.28617
UniRef90_D4L0X2	Plasmid recombination enzyme	Root	Unclassified	1.28617
UniRef90_D6E5S7	Rubrerythrin	Root	Unclassified	1.28617
UniRef90_H1B5S2	Unannotated	Root	Unclassified	1.28617
UniRef90_I8ZBQ1	Unannotated	Bacteroides	Bacteroides	1.28617
UniRef90_K6A4L6	Unannotated	Bacteroidales	Unclassified	1.28617
UniRef90_Q5L896	50S ribosomal protein L7 L12	Root	Unclassified	1.28617
UniRef90_Q650C5	Tyrosine type site specific recombinase	Root	Unclassified	1.28617
UniRef90_R9HKW7	Unannotated	Bacteroides vulgatus dnLKV7	Bacteroides	1.28617
UniRef90_R9HTU6	Unannotated	Bacteroides uniformis dnLKV2	Bacteroides	1.28617
UniRef90_X3F781	Oxaloacetate decarboxylase	cellular organisms	Unclassified	1.28617
UniRef90_A6LE41	Polysaccharide export protein BexD CtrA VexA family	Bacteroidales	Unclassified	1.17899
UniRef90_A8SHE8	Unannotated	Faecalibacterium prausnitzii M21/2	Faecalibacterium	1.17899
UniRef90_B0A7F1	Unannotated	Clostridium bartlettii DSM 16795	Unclassified	1.17899
UniRef90_B0P239	Unannotated	Firmicutes	Unclassified	1.17899
UniRef90_C4Z761	Citrate synthase	Root	Unclassified	1.17899
UniRef90_C4ZET2	Unannotated	Root	Unclassified	1.17899
UniRef90_D4JMG5	Transposase and inactivated derivatives	Eubacterium rectale	Eubacterium	1.17899
UniRef90_D4K8N2	DNA primase Bacterial type	Clostridiales	Unclassified	1.17899
UniRef90_D4KTF5	Predicted ATPase AAA superfamily	Root	Unclassified	1.17899
UniRef90_D4L1Y4	Helix turn helix	Clostridiales	Unclassified	1.17899
UniRef90_D4MUD2	Cupin domain	Clostridiales	Unclassified	1.17899
UniRef90_D4MWC5	Response regulators consisting of a CheY like receiver domain and a winged helix DNA binding domain	Root	Unclassified	1.17899
UniRef90_D6CZE7	Transposase DDE domain	Bacteroidales	Unclassified	1.17899
UniRef90_E2ZNJ5	Unannotated	Faecalibacterium prausnitzii	Faecalibacterium	1.17899
UniRef90_E5V0J2	MbpC protein	Root	Unclassified	1.17899
UniRef90_F0R8Z8	Conjugative transposon protein TraO	Root	Unclassified	1.17899
UniRef90_F0R900	Unannotated	Root	Unclassified	1.17899
UniRef90_G7S6E1	Unannotated	Firmicutes	Unclassified	1.17899
UniRef90_J7QIY4	Unannotated	cellular organisms	Unclassified	1.17899
UniRef90_P70882	Tetracycline resistance protein TetQ	Root	Unclassified	1.17899
UniRef90_Q5L8C1	50S ribosomal protein L5	Root	Unclassified	1.17899
UniRef90_Q64WL4	Unannotated	Bacteroidales	Unclassified	1.17899
UniRef90_Q650G6	Unannotated	Root	Unclassified	1.17899
UniRef90_Q8A485	30S ribosomal protein S17 1	Root	Unclassified	1.17899
UniRef90_R6UNG9	Unannotated	Eubacterium	Eubacterium	1.17899
UniRef90_R9VPP3	Unannotated	Bacteria	Unclassified	1.17899
UniRef90_A1AII0	Unannotated	Enterobacteriaceae	Unclassified	1.07181
UniRef90_A5KR91	Unannotated	Ruminococcus torques ATCC 27756	Blautia	1.07181
UniRef90_A5KR94	Unannotated	Ruminococcus torques ATCC 27756	Blautia	1.07181
UniRef90_A7AZQ0	Unannotated	Firmicutes	Unclassified	1.07181
UniRef90_B3JII1	Unannotated	Bacteroidales	Unclassified	1.07181
UniRef90_B5A7G1	MobB	Bacteria	Unclassified	1.07181
UniRef90_C4ZBU2	50S ribosomal protein L36	Eubacterium rectale (strain ATCC 33656 / VPI 0990)	Eubacterium	1.07181
UniRef90_C4ZC16	Unannotated	Eubacterium rectale (strain ATCC 33656 / VPI 0990)	Eubacterium	1.07181
UniRef90_C4ZHG8	Rhodanese related sulfurtransferase	Clostridiales	Unclassified	1.07181
UniRef90_C7H3J4	Unannotated	Faecalibacterium prausnitzii A2-165	Faecalibacterium	1.07181
UniRef90_D4JMG7	Unannotated	Eubacterium rectale	Eubacterium	1.07181
UniRef90_D4KN84	Antirestriction protein	Root	Unclassified	1.07181
UniRef90_D4L2I7	Transposase and inactivated derivatives	Root	Unclassified	1.07181
UniRef90_D4M5L4	30S ribosomal protein S21	Bacteria	Unclassified	1.07181
UniRef90_D8CDC1	Unannotated	Escherichia coli MS 185-1	Escherichia	1.07181
UniRef90_E4LUJ1	Unannotated	Root	Unclassified	1.07181
UniRef90_F2NT95	Radical SAM enzyme Cfr family	Bacteria	Unclassified	1.07181
UniRef90_G7S772	Unannotated	Firmicutes	Unclassified	1.07181
UniRef90_I3YQU8	Unannotated	Bacteroidales	Unclassified	1.07181
UniRef90_I9R6I3	Unannotated	Bacteroides dorei CL03T12C01	Bacteroides	1.07181
UniRef90_Q5L8D2	50S ribosomal protein L36	Bacteroidetes	Unclassified	1.07181
UniRef90_Q5L8Z8	Malate dehydrogenase	Root	Unclassified	1.07181
UniRef90_Q64WL3	Unannotated	Bacteroidales	Unclassified	1.07181
UniRef90_Q64ZR0	ABC transporter ATP binding protein	Root	Unclassified	1.07181
UniRef90_Q650C8	Unannotated	Bacteroidetes	Unclassified	1.07181
UniRef90_R9HSB5	Unannotated	Bacteroides	Bacteroides	1.07181
UniRef90_R9KR53	30S ribosomal protein S10	Clostridiales	Unclassified	1.07181
UniRef90_UPI000156186B	hydrolase	Clostridiales	Unclassified	1.07181
UniRef90_A4VYJ1	Unannotated	Streptococcus suis (strain 98HAH33)	Streptococcus	0.96463
UniRef90_A6KWF9	Unannotated	Bacteroides	Bacteroides	0.96463
UniRef90_A6L0E2	Unannotated	Root	Unclassified	0.96463
UniRef90_A7A6N2	Unannotated	Bifidobacterium adolescentis L2-32	Bifidobacterium	0.96463
UniRef90_B5A7G0	MobA	Bacteria	Unclassified	0.96463
UniRef90_C1HUM8	Unannotated	Escherichia	Escherichia	0.96463
UniRef90_C3R370	Nucleic acid binding domain protein	Bacteroidales	Unclassified	0.96463
UniRef90_C4Z360	Two component system OmpR family response regulator ResD	Root	Unclassified	0.96463
UniRef90_C4ZD74	Unannotated	Eubacterium rectale (strain ATCC 33656 / VPI 0990)	Eubacterium	0.96463
UniRef90_C4ZEC1	Unannotated	Clostridiales	Unclassified	0.96463
UniRef90_C4ZFI5	mRNA interferase	Root	Unclassified	0.96463
UniRef90_C4ZHH1	Predicted DNA binding protein	Root	Unclassified	0.96463
UniRef90_C7GGP7	Unannotated	Roseburia intestinalis L1-82	Roseburia	0.96463
UniRef90_D4KCR8	Site specific recombinases DNA invertase Pin homologs	Faecalibacterium prausnitzii	Faecalibacterium	0.96463
UniRef90_D4KNA1	Site specific recombinase XerD	Root	Unclassified	0.96463
UniRef90_D4L1Z5	Phage DNA replication protein Predicted replicative helicase loader	Root	Unclassified	0.96463
UniRef90_D4LWQ4	Relaxase Mobilisation nuclease domain	Root	Unclassified	0.96463
UniRef90_D4MWC8	ABC type multidrug transport system ATPase component	Root	Unclassified	0.96463
UniRef90_D7IXM9	Site specific recombinase resolvase family	Bacteroidales	Unclassified	0.96463
UniRef90_E2ZNV6	Unannotated	Faecalibacterium cf. prausnitzii KLE1255	Faecalibacterium	0.96463
UniRef90_E5VL83	Unannotated	Lachnospiraceae bacterium 5_1_63FAA	Unclassified	0.96463
UniRef90_F7LFA0	Unannotated	Bacteroides ovatus 3_8_47FAA	Bacteroides	0.96463
UniRef90_G2T0G9	Unannotated	Firmicutes	Unclassified	0.96463
UniRef90_G9SY41	Conjugative transposon protein	Firmicutes	Unclassified	0.96463
UniRef90_K1U982	Unannotated	Root	Unclassified	0.96463
UniRef90_Q5L8D6	DNA directed RNA polymerase subunit alpha	Root	Unclassified	0.96463
UniRef90_Q650D1	Unannotated	Root	Unclassified	0.96463
UniRef90_A5Z2Z7	Unannotated	Clostridiales	Unclassified	0.857449
UniRef90_A6L111	Unannotated	Bacteroides vulgatus (strain ATCC 8482 / DSM 1447 / NCTC 11154)	Bacteroides	0.857449
UniRef90_A7A2I7	Unannotated	Bifidobacterium adolescentis L2-32	Bifidobacterium	0.857449
UniRef90_A7B4D0	Unannotated	Root	Unclassified	0.857449
UniRef90_B3JP60	Unannotated	Bacteroides	Bacteroides	0.857449
UniRef90_C3R371	Unannotated	Bacteroidales	Unclassified	0.857449
UniRef90_C3R398	Unannotated	Bacteroidales	Unclassified	0.857449
UniRef90_C3R492	Unannotated	Bacteroides	Bacteroides	0.857449
UniRef90_C4ZD95	Unannotated	Root	Unclassified	0.857449
UniRef90_C4ZFJ2	Unannotated	Root	Unclassified	0.857449
UniRef90_C9YME1	Unannotated	Clostridiales	Unclassified	0.857449
UniRef90_D4JZY0	DeoR like helix turn helix domain	Bacteria	Unclassified	0.857449
UniRef90_D4KNZ5	Site specific recombinases DNA invertase Pin homologs	Root	Unclassified	0.857449
UniRef90_D4L1Y7	Signal transduction histidine kinase	Root	Unclassified	0.857449
UniRef90_D4LLG0	Penicillin V acylase and related amidases	Root	Unclassified	0.857449
UniRef90_D4LLH7	ATPases involved in chromosome partitioning	Firmicutes	Unclassified	0.857449
UniRef90_D4MXI1	Cell wall associated hydrolases Invasion associated proteins	Firmicutes	Unclassified	0.857449
UniRef90_D4VB58	Unannotated	Bacteroides vulgatus PC510	Bacteroides	0.857449
UniRef90_F0R8Y9	Unannotated	Root	Unclassified	0.857449
UniRef90_F0R8Z6	Bacteroides conjugative transposon TraM protein	Root	Unclassified	0.857449
UniRef90_F3PNT7	Relaxase mobilization nuclease domain protein	Root	Unclassified	0.857449
UniRef90_F9Z5Q1	Resolvase domain	Bacteroidales	Unclassified	0.857449
UniRef90_G7S773	Unannotated	Root	Unclassified	0.857449
UniRef90_I9IJN0	Unannotated	Bacteroides	Bacteroides	0.857449
UniRef90_K5ZB90	Unannotated	Bacteroidales	Unclassified	0.857449
UniRef90_Q5L8B9	50S ribosomal protein L14	Root	Unclassified	0.857449
UniRef90_R6PID4	Phosphoenolpyruvate carboxykinase ATP	Root	Unclassified	0.857449
UniRef90_R7CJC6	50S ribosomal protein L34	Clostridiales	Unclassified	0.857449
UniRef90_R7ECK1	Glyceraldehyde 3 phosphate dehydrogenase type I	Root	Unclassified	0.857449
UniRef90_S6CP39	Unannotated	Bacteria	Unclassified	0.857449
UniRef90_A0A015TIF5	Unannotated	Bacteroides	Bacteroides	0.750268
UniRef90_A6KWF8	Transposase	Bacteroides	Bacteroides	0.750268
UniRef90_A8S9X2	Unannotated	Faecalibacterium prausnitzii M21/2	Faecalibacterium	0.750268
UniRef90_B0A7G6	Unannotated	Root	Unclassified	0.750268
UniRef90_B0A9I3	Unannotated	Firmicutes	Unclassified	0.750268
UniRef90_C3R3E3	Unannotated	Bacteroidales	Unclassified	0.750268
UniRef90_C4Z411	Glycoside pentoside hexuronide cation symporter GPH family	Firmicutes	Unclassified	0.750268
UniRef90_C4ZEP4	Unannotated	Root	Unclassified	0.750268
UniRef90_C4ZEQ7	Unannotated	Firmicutes	Unclassified	0.750268
UniRef90_C4ZHS0	Unannotated	Eubacterium rectale (strain ATCC 33656 / VPI 0990)	Eubacterium	0.750268
UniRef90_C7H2B3	Plasmid recombination enzyme	Root	Unclassified	0.750268
UniRef90_D4JT30	Predicted transcriptional regulator	Root	Unclassified	0.750268
UniRef90_D4LZR7	Helix turn helix	Firmicutes	Unclassified	0.750268
UniRef90_D4VBZ8	IstB like ATP binding protein	Bacteroidales	Unclassified	0.750268
UniRef90_D6E2L1	Heat shock protein Hsp20	Eubacterium	Eubacterium	0.750268
UniRef90_E1I685	Unannotated	Escherichia coli MS 78-1	Escherichia	0.750268
UniRef90_E6SQQ3	H transporting two sector ATPase alpha beta subunit central region	Root	Unclassified	0.750268
UniRef90_E9WNY3	Unannotated	Escherichia coli	Escherichia	0.750268
UniRef90_G2SZY4	Unannotated	Firmicutes	Unclassified	0.750268
UniRef90_I9AUB9	Unannotated	Bacteroides fragilis CL07T12C05	Bacteroides	0.750268
UniRef90_K5ZAA8	Unannotated	Bacteroidales	Unclassified	0.750268
UniRef90_Q5L8B3	30S ribosomal protein S19	Root	Unclassified	0.750268
UniRef90_Q650E4	Unannotated	Root	Unclassified	0.750268
UniRef90_T6RN53	Unannotated	Enterobacteriaceae	Unclassified	0.750268
UniRef90_A5ZT60	Unannotated	Ruminococcus obeum ATCC 29174	Blautia	0.643087
UniRef90_A5ZTV6	Unannotated	Ruminococcus obeum ATCC 29174	Blautia	0.643087
UniRef90_A5ZYU6	Unannotated	Ruminococcus obeum ATCC 29174	Blautia	0.643087
UniRef90_A5ZYV3	Unannotated	Ruminococcus obeum ATCC 29174	Blautia	0.643087
UniRef90_A5ZYV7	Unannotated	Ruminococcus obeum ATCC 29174	Blautia	0.643087
UniRef90_A6BKY6	Unannotated	Dorea longicatena DSM 13814	Dorea	0.643087
UniRef90_A6BKY7	Unannotated	Dorea longicatena DSM 13814	Dorea	0.643087
UniRef90_A6BKY9	Unannotated	Dorea longicatena DSM 13814	Dorea	0.643087
UniRef90_A8S7R2	Unannotated	Faecalibacterium prausnitzii M21/2	Faecalibacterium	0.643087
UniRef90_A8SC54	Unannotated	Faecalibacterium prausnitzii M21/2	Faecalibacterium	0.643087
UniRef90_B5D4L3	Unannotated	Bacteroidales	Unclassified	0.643087
UniRef90_C0WA75	Unannotated	Firmicutes	Unclassified	0.643087
UniRef90_C3R2Z8	Unannotated	Bacteroides	Bacteroides	0.643087
UniRef90_C3R379	Single stranded DNA binding protein	Bacteroidales	Unclassified	0.643087
UniRef90_C3R486	Unannotated	Bacteroides	Bacteroides	0.643087
UniRef90_C4Z2D9	Unannotated	Root	Unclassified	0.643087
UniRef90_C4ZEA9	Unannotated	Root	Unclassified	0.643087
UniRef90_C4ZEP0	Unannotated	Eubacterium rectale (strain ATCC 33656 / VPI 0990)	Eubacterium	0.643087
UniRef90_D4J5S0	ABC type antimicrobial peptide transport system ATPase component	Root	Unclassified	0.643087
UniRef90_D4JNY5	Predicted transcriptional regulator with C terminal CBS domains	Root	Unclassified	0.643087
UniRef90_D4L1Y8	DNA directed RNA polymerase specialized sigma subunit sigma24 homolog	Root	Unclassified	0.643087
UniRef90_D4LGZ4	Thioredoxin	Root	Unclassified	0.643087
UniRef90_D9SLI1	Sigma 70 region 4 domain protein	Root	Unclassified	0.643087
UniRef90_F0QZ61	Unannotated	Root	Unclassified	0.643087
UniRef90_F7JHK2	Unannotated	Bacteria	Unclassified	0.643087
UniRef90_G2T522	Unannotated	Clostridiales	Unclassified	0.643087
UniRef90_H5G4G2	Unannotated	Escherichia coli DEC10F	Escherichia	0.643087
UniRef90_N9WR17	Unannotated	Firmicutes	Unclassified	0.643087
UniRef90_Q5LHK5	Uridylate kinase	Root	Unclassified	0.643087
UniRef90_Q650D4	Unannotated	Root	Unclassified	0.643087
UniRef90_Q8A475	30S ribosomal protein S10	Root	Unclassified	0.643087
UniRef90_R5C195	Glycine tRNA ligase	Root	Unclassified	0.643087
UniRef90_R7ECA2	Unannotated	Bacteroides	Bacteroides	0.643087
UniRef90_W1I8Q3	Uncultured bacterium extrachromosomal DNA RGF00115	Root	Unclassified	0.643087
UniRef90_A5KP23	Unannotated	Ruminococcus torques ATCC 27756	Blautia	0.535906
UniRef90_A5KRL0	Unannotated	Ruminococcus torques ATCC 27756	Blautia	0.535906
UniRef90_A5ZYV6	Unannotated	Ruminococcus obeum ATCC 29174	Blautia	0.535906
UniRef90_A6KXY6	Argininosuccinate synthase	Root	Unclassified	0.535906
UniRef90_A6L0D6	Pyruvate carboxylase subunit A	Bacteroidales	Unclassified	0.535906
UniRef90_A6L561	Transposase	Bacteroidales	Unclassified	0.535906
UniRef90_A7V4G2	Unannotated	Bacteroides uniformis ATCC 8492	Bacteroides	0.535906
UniRef90_B5CLP5	Unannotated	Clostridiales	Unclassified	0.535906
UniRef90_C3R3A1	Unannotated	Bacteroidales	Unclassified	0.535906
UniRef90_C4Z362	Antibiotic transport system permease protein	Root	Unclassified	0.535906
UniRef90_C4ZDV9	Unannotated	Eubacterium rectale (strain ATCC 33656 / VPI 0990)	Eubacterium	0.535906
UniRef90_C4ZED6	Transcriptional regulator LytR AlgR family	Clostridiales	Unclassified	0.535906
UniRef90_C4ZFF0	Unannotated	Root	Unclassified	0.535906
UniRef90_C4ZFF1	Unannotated	Clostridiales	Unclassified	0.535906
UniRef90_C4ZFG5	Unannotated	Eubacterium	Eubacterium	0.535906
UniRef90_C6JCE1	MutE EpiE family lantibiotic protection ABC transporter permease subunit	Root	Unclassified	0.535906
UniRef90_C9YMF0	Sigma 24 Feci	Root	Unclassified	0.535906
UniRef90_D4JXZ1	RNA polymerase sigma factor sigma 70 family	Faecalibacterium prausnitzii	Faecalibacterium	0.535906
UniRef90_D4L247	ABC type multidrug transport system ATPase component	Root	Unclassified	0.535906
UniRef90_D4L9E9	Bacterial mobilisation protein MobC	Root	Unclassified	0.535906
UniRef90_D4LFS2	RNA polymerase sigma factor sigma 70 family	Root	Unclassified	0.535906
UniRef90_D4ML05	Helix turn helix	Root	Unclassified	0.535906
UniRef90_D4ML37	23S rRNA m 2 A 2503 methyltransferase	Root	Unclassified	0.535906
UniRef90_D4MUD3	Transcriptional regulator MarR family	Clostridiales	Unclassified	0.535906
UniRef90_D4MWC1	Phage DNA replication protein Predicted replicative helicase loader	Clostridiales	Unclassified	0.535906
UniRef90_E1IVY0	Unannotated	Enterobacteriaceae	Unclassified	0.535906
UniRef90_E9TGW1	UPF0213 protein YhbQ	Escherichia coli	Escherichia	0.535906
UniRef90_F0R8W7	Unannotated	Root	Unclassified	0.535906
UniRef90_F5X328	Tn916 ORF22 protein	Root	Unclassified	0.535906
UniRef90_I9TSD3	Unannotated	Bacteroides uniformis CL03T12C37	Bacteroides	0.535906
UniRef90_Q1JB56	TnpV	Root	Unclassified	0.535906
UniRef90_Q5L8C6	30S ribosomal protein S5	Root	Unclassified	0.535906
UniRef90_Q5LD58	Serine hydroxymethyltransferase	Root	Unclassified	0.535906
UniRef90_Q8ABW7	Chromosome partitioning ATPase	Bacteroidales	Unclassified	0.535906
UniRef90_R5U7D3	Unannotated	Root	Unclassified	0.535906
UniRef90_R5UN98	Unannotated	Root	Unclassified	0.535906
UniRef90_R5V942	Unannotated	Bacteroidales	Unclassified	0.535906
UniRef90_R6MNH0	Cell shape determining protein MreB Mrl family	Root	Unclassified	0.535906
UniRef90_R7NZW3	Unannotated	Root	Unclassified	0.535906
UniRef90_UPI0001FABDB5	hydrolase	Clostridiales	Unclassified	0.535906
UniRef90_A0A015UU70	Unannotated	Bacteroides fragilis	Bacteroides	0.428725
UniRef90_A0A016B4E0	Unannotated	Bacteroides	Bacteroides	0.428725
UniRef90_A5Z2Z6	Unannotated	Clostridiales	Unclassified	0.428725
UniRef90_A5ZQM3	Unannotated	Ruminococcus obeum ATCC 29174	Blautia	0.428725
UniRef90_A5ZYU0	Unannotated	Ruminococcus obeum ATCC 29174	Blautia	0.428725
UniRef90_A6L0D8	Propionyl CoA carboxylase beta chain	Root	Unclassified	0.428725
UniRef90_A6L381	Oxaloacetate decarboxylase beta chain	Root	Unclassified	0.428725
UniRef90_A7V4G3	Unannotated	Bacteroides uniformis ATCC 8492	Bacteroides	0.428725
UniRef90_A8S9S6	Unannotated	Faecalibacterium prausnitzii	Faecalibacterium	0.428725
UniRef90_B0NWG0	Unannotated	Bacteroides	Bacteroides	0.428725
UniRef90_B7AMT3	Unannotated	Bacteroides eggerthii DSM 20697	Bacteroides	0.428725
UniRef90_C3RFW0	Unannotated	Bacteroides dorei 5_1_36/D4	Bacteroides	0.428725
UniRef90_C4ZED7	Unannotated	Eubacterium rectale (strain ATCC 33656 / VPI 0990)	Eubacterium	0.428725
UniRef90_C4ZEP7	Unannotated	Root	Unclassified	0.428725
UniRef90_C4ZFG4	Unannotated	Firmicutes	Unclassified	0.428725
UniRef90_C4ZFJ1	Unannotated	Root	Unclassified	0.428725
UniRef90_C6JCE2	MutG family lantibiotic protection ABC transporter permease subunit	Root	Unclassified	0.428725
UniRef90_C9YMF5	Unannotated	Clostridiales	Unclassified	0.428725
UniRef90_D4JMV4	Site specific recombinase XerD	Root	Unclassified	0.428725
UniRef90_D4KJZ4	Relaxasome subunit MobC	Root	Unclassified	0.428725
UniRef90_D4L0X3	ParB like partition proteins	Root	Unclassified	0.428725
UniRef90_D4LGZ3	Dehydrogenases with different specificities Related to short chain alcohol dehydrogenases	Root	Unclassified	0.428725
UniRef90_D4LXN5	Plasmid mobilization system relaxase	Firmicutes	Unclassified	0.428725
UniRef90_F0R8Z3	Bacteroides conjugative transposon TraJ protein	Root	Unclassified	0.428725
UniRef90_G2T3S8	Unannotated	Bacteria	Unclassified	0.428725
UniRef90_N9Y9U0	Unannotated	Root	Unclassified	0.428725
UniRef90_Q5L890	Elongation factor Tu	Bacteroidales	Unclassified	0.428725
UniRef90_Q5L8D4	30S ribosomal protein S11	Root	Unclassified	0.428725
UniRef90_Q5L8W2	Asparagine tRNA ligase	Root	Unclassified	0.428725
UniRef90_Q64NV0	50S ribosomal protein L32	Bacteroidales	Unclassified	0.428725
UniRef90_R6HVT0	Unannotated	Bacteroides	Bacteroides	0.428725
UniRef90_R7J4Q3	Phosphoribosylformylglycinamidine cyclo ligase	Root	Unclassified	0.428725
UniRef90_A6KYN7	Transposase	Root	Unclassified	0.321543
UniRef90_A7V130	Unannotated	Bacteroides uniformis ATCC 8492	Bacteroides	0.321543
UniRef90_B0PDG5	Unannotated	Firmicutes	Unclassified	0.321543
UniRef90_C4Z9U8	Unannotated	Eubacterium rectale (strain ATCC 33656 / VPI 0990)	Eubacterium	0.321543
UniRef90_C4ZEP5	Unannotated	Clostridiales	Unclassified	0.321543
UniRef90_C4ZEP6	Unannotated	Root	Unclassified	0.321543
UniRef90_C9YME3	Two component response regulator	Root	Unclassified	0.321543
UniRef90_D4J4D9	Response regulators consisting of a CheY like receiver domain and a winged helix DNA binding domain	Firmicutes	Unclassified	0.321543
UniRef90_D4JA35	Replication initiator protein A RepA N terminus	Root	Unclassified	0.321543
UniRef90_D4JN77	Helix turn helix	Root	Unclassified	0.321543
UniRef90_D4KJY8	Response regulators consisting of a CheY like receiver domain and a winged helix DNA binding domain	Clostridiales	Unclassified	0.321543
UniRef90_D4KKP9	Site specific recombinase XerD	Clostridiales	Unclassified	0.321543
UniRef90_D4KLY1	ABC type antimicrobial peptide transport system ATPase component	Root	Unclassified	0.321543
UniRef90_D4L0X4	Uncharacterized protein conserved in bacteria	Root	Unclassified	0.321543
UniRef90_D4L1Y1	Site specific recombinases DNA invertase Pin homologs	Root	Unclassified	0.321543
UniRef90_D4LY41	Signal transduction histidine kinase	Root	Unclassified	0.321543
UniRef90_D4ML35	Helix turn helix	Root	Unclassified	0.321543
UniRef90_D4VBZ6	Conserved domain protein Fragment	Bacteroides vulgatus PC510	Bacteroides	0.321543
UniRef90_E1WT29	Unannotated	Root	Unclassified	0.321543
UniRef90_E4W393	Unannotated	Bacteroidales	Unclassified	0.321543
UniRef90_F0QZ63	Unannotated	Root	Unclassified	0.321543
UniRef90_F7JK95	Unannotated	Clostridiales	Unclassified	0.321543
UniRef90_G2T5F9	Unannotated	Root	Unclassified	0.321543
UniRef90_G2T5H3	Lantibiotic ABC transporter ATP binding protein	Root	Unclassified	0.321543
UniRef90_I5F051	Unannotated	Escherichia coli 93-001	Escherichia	0.321543
UniRef90_P10952	Tetracycline resistance protein TetO	Root	Unclassified	0.321543
UniRef90_Q45122	MbpA	Bacteroides	Bacteroides	0.321543
UniRef90_Q5L7N5	Phosphoenolpyruvate carboxykinase ATP	Root	Unclassified	0.321543
UniRef90_Q5L893	50S ribosomal protein L11	Root	Unclassified	0.321543
UniRef90_Q5L8B5	30S ribosomal protein S3	Root	Unclassified	0.321543
UniRef90_Q5L8C3	30S ribosomal protein S8	Root	Unclassified	0.321543
UniRef90_Q5LAX0	Bifunctional protein FolD	Root	Unclassified	0.321543
UniRef90_Q5LJ19	Tyrosine tRNA ligase	Root	Unclassified	0.321543
UniRef90_Q650D8	Unannotated	Root	Unclassified	0.321543
UniRef90_Q650E3	Unannotated	Root	Unclassified	0.321543
UniRef90_Q650E6	TraA	Root	Unclassified	0.321543
UniRef90_T8QB09	Unannotated	Escherichia coli	Escherichia	0.321543
UniRef90_U2CNB9	Unannotated	Clostridiales	Unclassified	0.321543
UniRef90_A0A015QXP8	Ribbon helix helix copG family protein	Bacteria	Unclassified	0.214362
UniRef90_A0A016KDX5	Unannotated	Bacteria	Unclassified	0.214362
UniRef90_A5ZYK6	Unannotated	Ruminococcus obeum ATCC 29174	Blautia	0.214362
UniRef90_A6BKX8	Unannotated	Dorea longicatena DSM 13814	Dorea	0.214362
UniRef90_A6KYF8	Unannotated	Bacteroidales	Unclassified	0.214362
UniRef90_A6KZ78	Acyl carrier protein	Root	Unclassified	0.214362
UniRef90_A6L108	Unannotated	Root	Unclassified	0.214362
UniRef90_A6L384	Propionyl CoA carboxylase beta chain	Root	Unclassified	0.214362
UniRef90_B0P4L9	Unannotated	Firmicutes	Unclassified	0.214362
UniRef90_C4Z798	Peroxiredoxin Alkyl hydroperoxide reductase subunit C	Root	Unclassified	0.214362
UniRef90_C4ZFD9	Unannotated	Root	Unclassified	0.214362
UniRef90_C4ZFG3	Unannotated	Eubacterium	Eubacterium	0.214362
UniRef90_C4ZFJ4	Unannotated	Root	Unclassified	0.214362
UniRef90_C9YME0	Unannotated	Clostridiales	Unclassified	0.214362
UniRef90_D4JMV2	DNA binding domain excisionase family	Root	Unclassified	0.214362
UniRef90_D4LNK6	Response regulators consisting of a CheY like receiver domain and a winged helix DNA binding domain	Clostridiales	Unclassified	0.214362
UniRef90_D4LPV8	Transporter YbiR family	Root	Unclassified	0.214362
UniRef90_E5UZD3	Unannotated	Bacteroidales	Unclassified	0.214362
UniRef90_F0R8Y5	Conjugate transposon protein	Root	Unclassified	0.214362
UniRef90_F0R8Z4	Bacteroides conjugative transposon TraK protein	Root	Unclassified	0.214362
UniRef90_F0R8Z5	Unannotated	Root	Unclassified	0.214362
UniRef90_F0R901	Lysozyme	Root	Unclassified	0.214362
UniRef90_I8ZLC4	Unannotated	Bacteroides vulgatus CL09T03C04	Bacteroides	0.214362
UniRef90_P94316	NAD specific glutamate dehydrogenase	Root	Unclassified	0.214362
UniRef90_Q5L8B2	50S ribosomal protein L2	Root	Unclassified	0.214362
UniRef90_Q650D2	Unannotated	Root	Unclassified	0.214362
UniRef90_Q9AE24	Transcriptional regulatory protein RprY	Root	Unclassified	0.214362
UniRef90_R6AN66	ATP binding cassette protein ChvD family	Root	Unclassified	0.214362
UniRef90_R6TYR5	Unannotated	Eubacterium	Eubacterium	0.214362
UniRef90_A5ZQM1	Unannotated	Ruminococcus obeum ATCC 29174	Blautia	0.107181
UniRef90_A6KWV2	Unannotated	Bacteroides	Bacteroides	0.107181
UniRef90_B3JMD4	Unannotated	Root	Unclassified	0.107181
UniRef90_C4Z9P8	Subtilin biosynthesis sensor protein SpaK	Root	Unclassified	0.107181
UniRef90_C4ZEN9	Unannotated	Root	Unclassified	0.107181
UniRef90_D4JD88	ABC type antimicrobial peptide transport system ATPase component	Root	Unclassified	0.107181
UniRef90_D4JD91	Plasmid mobilization system relaxase	Root	Unclassified	0.107181
UniRef90_D4L240	Phosphatidylglycerophosphate synthase	Root	Unclassified	0.107181
UniRef90_D4LNK3	ABC type multidrug transport system ATPase component	Clostridiales	Unclassified	0.107181
UniRef90_F0QZ65	Unannotated	Root	Unclassified	0.107181
UniRef90_F0R8Z9	Unannotated	Root	Unclassified	0.107181
UniRef90_G2T5K3	Unannotated	Root	Unclassified	0.107181
UniRef90_K7ZQ45	Mobilization protein C	Bacteroidales	Unclassified	0.107181
UniRef90_L1Q3R5	Unannotated	Anaerostipes hadrus DSM 3319	Anaerostipes	0.107181
UniRef90_Q5L8B6	50S ribosomal protein L16	Root	Unclassified	0.107181
UniRef90_Q8A129	ATP dependent Clp protease proteolytic subunit	Root	Unclassified	0.107181
UniRef90_Q8A4S9	N5 carboxyaminoimidazole ribonucleotide mutase	Root	Unclassified	0.107181
UniRef90_R5K610	Adenylosuccinate lyase	Root	Unclassified	0.107181
